# Supplementary material for: Identification and the potential involvement of miRNAs in the regulation of artemisinin biosynthesis in A. annua
Source: Sci Rep. 2020 Aug 12;10:13614. doi: 10.1038/s41598-020-69707-3 (PMC7423619; doi:10.1038/s41598-020-69707-3)
Supplement: Supplementary file 1 — Supplementary Information. [file 41598_2020_69707_MOESM1_ESM.xlsx]

## Sheet: Sheet1
Title: Identification and the potential involvement of miRNAs in the regulation of artemisinin biosynthesis in A. annua
Shazia Khan1, Athar Ali1, Monica Saifi1 , Parul Saxena1 , Seema Ahlawat1 and Malik Zainul Abdin1*
1 Centre for Transgenic Plant Development, Department of Biotechnology, School of Chemical and Life Sciences, Jamia Hamdard, New Delhi 110062, India
Correspondence:
MZ Abdin
abdinmz.ctpd@gmail.com

## Sheet: Table S1
Table S1: Conserved miRNAs sequences identified in Artemisia annua
conserved miRNA	Query_ID	Abundance	Query_length	Subject_ID	Similar_miRNA	Subject_length	%Identity	Alignment_length	Query_coverage	Subject_coverage	No.Of_mismatches	No.Of_gaps	Query_start	Query_end	Subject_start	Subject_end	E-value	Score
miR396f	TTCCACGGCTTTCTTGAACTG	261298	21	ptc-miR396f	mdm-miR396f;mdm-miR396g;cme-miR396e	21	100	21	100	100	0	0	1	21	1	21	5e-07	42.1
miR159a	TTTGGATTGAAGGGAGCTCTA	73683	21	ath-miR159a	gma-miR159a-3p;ptc-miR159a;ptc-miR159b;bna-miR159;vvi-miR159c;sly-miR159;bra-miR159a;mtr-miR159a;pvu-miR159a.1;rco-miR159;aly-miR159a-3p;ahy-miR159;csi-miR159;gma-miR159e-3p;mes-miR159a;nta-miR159;hbr-miR159a;htu-miR159a;cme-miR159a;mes-miR159b;ppe-miR159;cpa-miR159a;atr-miR159	21	100	21	100	100	0	0	1	21	1	21	5e-07	42.1
miR166a-3p	TCGGACCAGGCTTCATTCCCC	47883	21	ath-miR166a-3p	ath-miR166b-3p;ath-miR166c;ath-miR166d;ath-miR166e-3p;ath-miR166f;ath-miR166g;osa-miR166a-3p;osa-miR166b-3p;osa-miR166c-3p;osa-miR166d-3p;osa-miR166f;osa-miR166j-3p;zma-miR166a-3p;mtr-miR166a;gma-miR166a-3p;gma-miR166b;ptc-miR166a;ptc-miR166b;ptc-miR166c;ptc-miR166d;ptc-miR166e;ptc-miR166f;ptc-miR166g;ptc-miR166h;ptc-miR166i;ptc-miR166j;ptc-miR166k;ptc-miR166l;ptc-miR166m;mtr-miR166e-3p;mtr-miR16…	21	100	21	100	100	0	0	1	21	1	21	5e-07	42.1
miR166m	TCGGACCAGGCTTCATTCCCT	19512	21	osa-miR166m	csi-miR166d	21	100	21	100	100	0	0	1	21	1	21	5e-07	42.1
miR166n	TCGGACCAGGCTTCATTCCTT	19240	21	ptc-miR166n	ptc-miR166o;ptc-miR166q;pab-miR166b;lus-miR166f;bdi-miR166j;ata-miR166c-3p	21	100	21	100	100	0	0	1	21	1	21	5e-07	42.1
miR396g-5p	TTCCACGGCTTTCTTGAACTT	11558	21	ptc-miR396g-5p	pab-miR396b;pab-miR396c;tcc-miR396d	21	100	21	100	100	0	0	1	21	1	21	5e-07	42.1
miR396b-5p	TTCCACAGCTTTCTTGAACTT	8444	21	ath-miR396b-5p	osa-miR396c-5p;sbi-miR396c;gma-miR396b-5p;ptc-miR396c;ptc-miR396d;ptc-miR396e-5p;mtr-miR396a-5p;bna-miR396a;pta-miR396;gma-miR396c;aqc-miR396b;zma-miR396e-5p;zma-miR396f-5p;ccl-miR396;rco-miR396;aly-miR396b-5p;bgy-miR396b;bcy-miR396b;tcc-miR396c;tcc-miR396e;bdi-miR396e-5p;gma-miR396k-5p;cca-miR396a-5p;lus-miR396b;nta-miR396b;nta-miR396c;mdm-miR396c;mdm-miR396d;mdm-miR396e;cme-miR396a;cme-miR396c;…	21	100	21	100	100	0	0	1	21	1	21	5e-07	42.1
miR166g-3p	TCGGACCAGGCTTCATTCCTC	6714	21	osa-miR166g-3p	osa-miR166h-3p;sbi-miR166f;zma-miR166l-3p;zma-miR166m-3p;mtr-miR166c;mtr-miR166f;aqc-miR166a;aqc-miR166d;pab-miR166a;tcc-miR166c;ssl-miR166a;dpr-miR166a;lus-miR166e;cme-miR166e;mes-miR166j;stu-miR166b;sly-miR166c-3p	21	100	21	100	100	0	0	1	21	1	21	5e-07	42.1
miR162a-3p	TCGATAAACCTCTGCATCCAG	5741	21	ath-miR162a-3p	ath-miR162b-3p;osa-miR162a;mtr-miR162;ptc-miR162a;ptc-miR162b;ghr-miR162a;cpa-miR162a;vvi-miR162;sly-miR162;sbi-miR162;csi-miR162-3p;rco-miR162;aly-miR162a-3p;aly-miR162b-3p;tcc-miR162;gma-miR162b;gma-miR162c;aau-miR162;vun-miR162;lus-miR162a;lus-miR162b;nta-miR162a;nta-miR162b;pde-miR162;htu-miR162a;hpe-miR162a;mdm-miR162a;mdm-miR162b;cme-miR162;mes-miR162;stu-miR162a-3p;stu-miR162b-3p;ppe-miR16…	21	100	21	100	100	0	0	1	21	1	21	5e-07	42.1
miR159a.1	TTTGGATTGAAGGGAGCTCTG	4930	21	osa-miR159a.1	osa-miR159b;sbi-miR159a;sof-miR159a;sof-miR159b;sof-miR159d;zma-miR159a-3p;zma-miR159b-3p;tae-miR159a;tae-miR159b;zma-miR159f-3p;zma-miR159j-3p;zma-miR159k-3p;hvu-miR159b;hvu-miR159a;far-miR159;ssp-miR159a;bdi-miR159b-3p.1	21	100	21	100	100	0	0	1	21	1	21	5e-07	42.1
miR166h-3p	TCTCGGACCAGGCTTCATTCC	4837	21	gma-miR166h-3p	bdi-miR166f;gma-miR166k;atr-miR166b	21	100	21	100	100	0	0	1	21	1	21	5e-07	42.1
miR396a-5p	TTCCACAGCTTTCTTGAACTG	2813	21	ath-miR396a-5p	osa-miR396a-5p;osa-miR396b-5p;sbi-miR396b;sbi-miR396a;sof-miR396;gma-miR396a-5p;zma-miR396b-5p;zma-miR396a-5p;ptc-miR396a;ptc-miR396b;mtr-miR396b-5p;ghr-miR396a;ghr-miR396b;vvi-miR396d;vvi-miR396c;lja-miR396;aqc-miR396a;aly-miR396a-5p;csi-miR396a;csi-miR396b;bgy-miR396a;bcy-miR396a;tcc-miR396a;tcc-miR396b;bdi-miR396d-5p;bdi-miR396c-5p;ssp-miR396;gma-miR396i-5p;aau-miR396;amg-miR396;ssl-miR396;dpr…	21	100	21	100	100	0	0	1	21	1	21	5e-07	42.1
miR159b-3p	TTTGGATTGAAGGGAGCTCTT	2047	21	ath-miR159b-3p	aly-miR159b-3p;lus-miR159c	21	100	21	100	100	0	0	1	21	1	21	5e-07	42.1
miR166b	TCGGACCAGGCTTCATTCCTA	807	21	mtr-miR166b	NA	21	100	21	100	100	0	0	1	21	1	21	5e-07	42.1
miR396	TTCCACGGCTTTCTTGAACC	763	20	smo-miR396	NA	20	100	20	100	100	0	0	1	20	1	20	2e-06	40.1
miR166	TCGGACCAGGCTTCATTCCCCC	723	22	ctr-miR166	csi-miR166a;lus-miR166i;hbr-miR166b;lus-miR166k	22	100	22	100	100	0	0	1	22	1	22	1e-07	44.1
miR396a	TTCCACAGCTTTCTTGAACTA	696	21	vvi-miR396a	pab-miR396a	21	100	21	100	100	0	0	1	21	1	21	5e-07	42.1
miR159b	TTTGGATTGAAGGGAGCTCTC	571	21	lus-miR159b	NA	21	100	21	100	100	0	0	1	21	1	21	5e-07	42.1
miR166g-5p	GGAATGTTGTTTGGCTCGAGG	565	21	aly-miR166g-5p	gma-miR166h-5p;gma-miR166j-5p;stu-miR166c-5p	21	100	21	100	100	0	0	1	21	1	21	5e-07	42.1
miR403-3p	TTAGATTCACGCACAAACTCG	559	21	ath-miR403-3p	ptc-miR403a;ptc-miR403b;ptc-miR403c-3p;vvi-miR403a;vvi-miR403b;vvi-miR403c;vvi-miR403d;vvi-miR403e;vvi-miR403f;rco-miR403a;rco-miR403b;aly-miR403a-3p;csi-miR403;tcc-miR403a;tcc-miR403b;bna-miR403;htu-miR403a;htu-miR403b;htu-miR403c;htu-miR403d;htu-miR403e;har-miR403a;hpe-miR403a;mdm-miR403a;mdm-miR403b;mes-miR403a;mes-miR403b;ptc-miR403d;aly-miR403b-3p;ppe-miR403;bra-miR403-3p	21	100	21	100	100	0	0	1	21	1	21	5e-07	42.1
miR164c	TGGAGAAGCAGGGTACGTGCA	488	21	osa-miR164c	cca-miR164	21	100	21	100	100	0	0	1	21	1	21	5e-07	42.1
miR166k	TCGGACCAGGCTTCATTCCT	432	20	sbi-miR166k	aqc-miR166c	20	100	20	100	100	0	0	1	20	1	20	2e-06	40.1
miR168a-5p	TCGCTTGGTGCAGGTCGGGAA	390	21	ath-miR168a-5p	ath-miR168b-5p;gma-miR168a;ptc-miR168a-5p;ptc-miR168b-5p;bna-miR168a;vvi-miR168;ccl-miR168;crt-miR168;rco-miR168;aly-miR168a-5p;aly-miR168b-5p;tcc-miR168;mtr-miR168b;mtr-miR168c-5p;vun-miR168;mes-miR168a;cca-miR168a;lus-miR168a;lus-miR168b;nta-miR168d;nta-miR168e;mdm-miR168a;mdm-miR168b;ppe-miR168;atr-miR168;bra-miR168a-5p	21	100	21	100	100	0	0	1	21	1	21	5e-07	42.1
miR858b	TTCGTTGTCTGTTCGACCTTG	349	21	ath-miR858b	NA	21	100	21	100	100	0	0	1	21	1	21	5e-07	42.1
miR396a-3p	GTTCAATAAAGCTGTGGGAAG	341	21	ath-miR396a-3p	mtr-miR396b-3p;aly-miR396a-3p;gma-miR396i-3p;sly-miR396a-3p	21	100	21	100	100	0	0	1	21	1	21	5e-07	42.1
miR396a	TTCCACAGCTTTCTTGAACGT	300	21	ppe-miR396a	NA	21	100	21	100	100	0	0	1	21	1	21	5e-07	42.1
miR159f	CTTGGATTGAAGGGAGCTCTA	295	21	osa-miR159f	NA	21	100	21	100	100	0	0	1	21	1	21	5e-07	42.1
miR159c	TTTGGATTGAAGGGAGCTCCT	267	21	ath-miR159c	aly-miR159c-3p	21	100	21	100	100	0	0	1	21	1	21	5e-07	42.1
miR168a-3p	CCCGCCTTGCATCAACTGAAT	217	21	ath-miR168a-3p	ptc-miR168a-3p;ptc-miR168b-3p;aly-miR168a-3p;mtr-miR168c-3p;sly-miR168b-3p;bra-miR168b-3p;bra-miR168c-3p	21	100	21	100	100	0	0	1	21	1	21	5e-07	42.1
miR165a-3p	TCGGACCAGGCTTCATCCCCC	206	21	ath-miR165a-3p	ath-miR165b;bna-miR166f;lus-miR166b	21	100	21	100	100	0	0	1	21	1	21	5e-07	42.1
miR398	TGTGTTCTCAGGTCACCCCTC	174	21	ssl-miR398	lus-miR398d;lus-miR398e	21	100	21	100	100	0	0	1	21	1	21	5e-07	42.1
miR156l-3p	GCTCACTGCTCTATCTGTCACC	161	22	zma-miR156l-3p	stu-miR156h-3p;stu-miR156i-3p;stu-miR156j-3p;stu-miR156k-3p;sly-miR156d-3p;ata-miR156c-3p	22	100	22	100	100	0	0	1	22	1	22	1e-07	44.1
miR166i	TTGGACCAGGCTTCATTCCCC	160	21	mes-miR166i	NA	21	100	21	100	100	0	0	1	21	1	21	5e-07	42.1
miR159	TTTGGACTGAAGGGAGCTCTA	131	21	aqc-miR159	NA	21	100	21	100	100	0	0	1	21	1	21	5e-07	42.1
miR319a	TTGGACTGAAGGGAGCTCCCT	130	21	ath-miR319a	ath-miR319b;vvi-miR319b;vvi-miR319c;vvi-miR319f;aqc-miR319;rco-miR319a;rco-miR319b;rco-miR319c;aly-miR319a-3p;aly-miR319b-3p;tae-miR319;gma-miR319h;gma-miR319j;gma-miR319k;gma-miR319m;aau-miR319;amg-miR319;vun-miR319a;cca-miR319;lus-miR319a;nta-miR319a;nta-miR319b;hbr-miR319;mdm-miR319a;mdm-miR319b;mes-miR319a;mes-miR319b;mes-miR319c;mes-miR319d;mes-miR319e;mtr-miR319d-3p;stu-miR319a-3p;sly-miR31…	21	100	21	100	100	0	0	1	21	1	21	5e-07	42.1
miR156b	TGACAGAAGAGAGTGAGCATA	123	21	cca-miR156b	NA	21	100	21	100	100	0	0	1	21	1	21	5e-07	42.1
miR159a-3p	CTTGGATTGAAGGGAGCTCT	98	20	bdi-miR159a-3p	NA	20	100	20	100	100	0	0	1	20	1	20	2e-06	40.1
miR166e-3p	CTCGGACCAGGCTTCATTCCC	93	21	bdi-miR166e-3p	NA	21	100	21	100	100	0	0	1	21	1	21	5e-07	42.1
miR394a	TTGGCATTCTGTCCACCTCC	93	20	ath-miR394a	ath-miR394b-5p;osa-miR394;sbi-miR394a;zma-miR394a-5p;zma-miR394b-5p;ptc-miR394a-5p;ptc-miR394b-5p;vvi-miR394b;sbi-miR394b;ghr-miR394b;ghr-miR394a;aly-miR394a-5p;aly-miR394b-5p;ahy-miR394;gma-miR394b-5p;gma-miR394a-5p;csi-miR394;tcc-miR394a;tcc-miR394b;gma-miR394c-5p;bdi-miR394;ssl-miR394;gma-miR394d;gma-miR394e;gma-miR394f;bna-miR394a;bna-miR394b;mes-miR394a;cca-miR394;lus-miR394a;lus-miR394b;nta…	20	100	20	100	100	0	0	1	20	1	20	2e-06	40.1
miR166p	TCGGACCAGGCTCCATTCCTT	78	21	ptc-miR166p	NA	21	100	21	100	100	0	0	1	21	1	21	5e-07	42.1
miR167d-5p	TGAAGCTGCCAGCATGATCTG	61	21	osa-miR167d-5p	osa-miR167e-5p;osa-miR167f;osa-miR167g;osa-miR167h-5p;osa-miR167i-5p;osa-miR167j;sbi-miR167d;sbi-miR167f;sbi-miR167g;sbi-miR167e;sbi-miR167c;sof-miR167a;sof-miR167b;zma-miR167e-5p;zma-miR167f-5p;zma-miR167g-5p;zma-miR167h-5p;zma-miR167i-5p;ptc-miR167e;vvi-miR167a;gma-miR167c;lja-miR167;sbi-miR167h;zma-miR167j-5p;gso-miR167a;csi-miR167c;csi-miR167a;ssp-miR167b;gma-miR167j;mtr-miR167b-5p;dpr-miR167…	21	100	21	100	100	0	0	1	21	1	21	5e-07	42.1
miR167h	TGAAGCTGCCAGCATGATCTTA	59	22	mdm-miR167h	mdm-miR167i;mdm-miR167j;ppe-miR167d	22	100	22	100	100	0	0	1	22	1	22	1e-07	44.1
miR166e-3p	TCGAACCAGGCTTCATTCCCC	53	21	osa-miR166e-3p	NA	21	100	21	100	100	0	0	1	21	1	21	5e-07	42.1
miR398a-3p	TGTGTTCTCAGGTCACCCCTT	47	21	ath-miR398a-3p	osa-miR398a;gma-miR398a;gma-miR398b;ptc-miR398a;mtr-miR398a-3p;vvi-miR398a;bol-miR398a-3p;aqc-miR398a;csi-miR398;rco-miR398a;gra-miR398;ghr-miR398;aly-miR398a-3p;tcc-miR398b;mdm-miR398a;cme-miR398b	21	100	21	100	100	0	0	1	21	1	21	5e-07	42.1
miR160b	TGCCTGGCTCCCTGTATGCC	46	20	gma-miR160b	gma-miR160c;gma-miR160d;gma-miR160e;htu-miR160a;bdi-miR160f	20	100	20	100	100	0	0	1	20	1	20	2e-06	40.1
miR396	TCCCACGGCTTTCTTGAACTT	44	21	pde-miR396	NA	21	100	21	100	100	0	0	1	21	1	21	5e-07	42.1
miR170-5p	TATTGGCCTGGTTCACTCAGA	43	21	ath-miR170-5p	ath-miR171a-5p;aly-miR170-5p;aly-miR171a-5p;gma-miR171j-5p;stu-miR171a-5p;stu-miR171c-5p	21	100	21	100	100	0	0	1	21	1	21	5e-07	42.1
miR167c	TGAAGCTGCCAGCATGATCTC	43	21	vvi-miR167c	lus-miR167a	21	100	21	100	100	0	0	1	21	1	21	5e-07	42.1
miR398b	TGTGTTCTCAGGTCGCCCCTG	42	21	osa-miR398b	ptc-miR398b;ptc-miR398c-3p;mtr-miR398b;mtr-miR398c;vvi-miR398b;vvi-miR398c;aqc-miR398b;rco-miR398b;tcc-miR398a;gma-miR398c;bdi-miR398a;cca-miR398;lus-miR398a;nta-miR398;ppe-miR398a-3p;mdm-miR398b;mdm-miR398c;cme-miR398a;gma-miR398d	21	100	21	100	100	0	0	1	21	1	21	5e-07	42.1
miR396d	CTCCACGGCTTTCTTGAACTT	40	21	atr-miR396d	NA	21	100	21	100	100	0	0	1	21	1	21	5e-07	42.1
miR162	TCGATAAACCTCTGCATCCGG	38	21	bdi-miR162	NA	21	100	21	100	100	0	0	1	21	1	21	5e-07	42.1
miR160	TGCCTGGCTCCCTGTATGCCA	35	21	aau-miR160	NA	21	100	21	100	100	0	0	1	21	21	1	5e-07	42.1
miR6111-5p	TCTTTATGTCACGATGTATGAC	34	22	cca-miR6111-5p	NA	22	100	22	100	100	0	0	1	22	1	22	1e-07	44.1
miR162	TTGATAAACCTCTGCATCCAG	34	21	cln-miR162	NA	21	100	21	100	100	0	0	1	21	1	21	5e-07	42.1
miR159	TTTGGTTTGAAGGGAGCTCTA	31	21	pde-miR159	NA	21	100	21	100	100	0	0	1	21	1	21	5e-07	42.1
miR5083	AGACTACAATTATCTGATCA	29	20	osa-miR5083	NA	20	100	20	100	100	0	0	1	20	1	20	2e-06	40.1
miR156q	TGACAGAAGAGAGTGAGCACT	28	21	gma-miR156q	gma-miR156s	21	100	21	100	100	0	0	1	21	1	21	5e-07	42.1
miR162-3p	TCGATAAACCTCTGCATCCA	25	20	zma-miR162-3p	gma-miR162a	20	100	20	100	100	0	0	1	20	1	20	2e-06	40.1
miR393a-3p	ATCATGCTATCTCTTTGGATT	24	21	ath-miR393a-3p	aly-miR393a-3p	21	100	21	100	100	0	0	1	21	1	21	5e-07	42.1
miR162b	TCGATAAGCCTCTGCATCCAG	24	21	osa-miR162b	NA	21	100	21	100	100	0	0	1	21	1	21	5e-07	42.1
miR319c	CTTGGACTGAAGGGAGCTCCC	22	21	ppt-miR319c	ppt-miR319d-3p;ppt-miR319e	21	100	21	100	100	0	0	1	21	1	21	5e-07	42.1
miR156a	TGACAGAAGAGAGTGAGCACA	22	21	bna-miR156a	rco-miR156a;rco-miR156b;rco-miR156c;rco-miR156d;hvu-miR156a;tae-miR156;ssp-miR156;ssl-miR156;hvu-miR156b	21	100	21	100	100	0	0	1	21	1	21	5e-07	42.1
miR172c	AGAATCTTGATGATGCTGCAG	21	21	ath-miR172c	ath-miR172d-3p;aly-miR172c-3p;aly-miR172d-3p;bna-miR172d;nta-miR172a;mdm-miR172m;mdm-miR172n;mdm-miR172o;cme-miR172e;lja-miR172a;aly-miR172f-3p;bra-miR172c-3p	21	100	21	100	100	0	0	1	21	1	21	5e-07	42.1
miR166b	TCGGACCAGGCTTCATTCCCTT	20	22	crt-miR166b	NA	22	100	22	100	100	0	0	1	22	1	22	1e-07	44.1
miR319g	TTGGACTGAAGGGAGCTCCCA	20	21	vvi-miR319g	mtr-miR319c-3p	21	100	21	100	100	0	0	1	21	1	21	5e-07	42.1
miR396b-3p	GTTCAATAAAGCTGTGGGAAA	19	21	zma-miR396b-3p	zma-miR396a-3p;bdi-miR396d-3p;bdi-miR396c-3p;ata-miR396e-3p	21	100	21	100	100	0	0	1	21	1	21	5e-07	42.1
miR167d	TGAAGCTGCCAGCATGATCTGG	19	22	ath-miR167d	rco-miR167c;aly-miR167d-5p;cca-miR167;nta-miR167a;nta-miR167b;nta-miR167c	22	100	22	100	100	0	0	1	22	1	22	1e-07	44.1
miR171b	TGATTGAGCCGTGCCAATATC	18	21	osa-miR171b	osa-miR171c-3p;osa-miR171d-3p;osa-miR171e-3p;osa-miR171f-3p;sbi-miR171b;sbi-miR171d;sbi-miR171a;zma-miR171d-3p;zma-miR171j-3p;zma-miR171e-3p;zma-miR171i-3p;ptc-miR171e;ptc-miR171f;ptc-miR171g-3p;ptc-miR171h-3p;ptc-miR171i;mtr-miR171d;tae-miR171a;vvi-miR171a;vvi-miR171c;vvi-miR171d;vvi-miR171i;sly-miR171a;sbi-miR171i;sbi-miR171k;bdi-miR171c-3p;aqc-miR171a;aqc-miR171b;aqc-miR171d;crt-miR171;rco-miR…	21	100	21	100	100	0	0	1	21	1	21	5e-07	42.1
miR399b	TGCCAAAGGAGAGTTGCCCTG	18	21	ath-miR399b	ath-miR399c-3p;osa-miR399d;sbi-miR399d;zma-miR399e-3p;sbi-miR399i;mtr-miR399l;mtr-miR399p;vvi-miR399b;vvi-miR399c;pvu-miR399a;zma-miR399i-3p;zma-miR399j-3p;rco-miR399a;aly-miR399b-3p;aly-miR399c-3p;csi-miR399d;tcc-miR399i;vun-miR399a;gma-miR399a;gma-miR399b;gma-miR399c;gma-miR399h;mdm-miR399i;mdm-miR399j;mes-miR399f	21	100	21	100	100	0	0	1	21	1	21	5e-07	42.1
miR166a	TCGGACCAGGCTTCATTCCCGT	16	22	crt-miR166a	csi-miR166b;mes-miR166h	22	100	22	100	100	0	0	1	22	1	22	1e-07	44.1
miR5368	GGACAGTCTCAGGTAGACA	13	19	gma-miR5368	NA	19	100	19	100	100	0	0	1	19	1	19	8e-06	38.2
miR172a-3p	AGAATCTTGATGATGCTGCGT	12	21	ata-miR172a-3p	NA	21	100	21	100	100	0	0	1	21	1	21	5e-07	42.1
miR166m	TCGGACCAGGCATCATTCCTT	10	21	ppt-miR166m	NA	21	100	21	100	100	0	0	1	21	1	21	5e-07	42.1
miR403a	TTAGATTCACGCACAAACTTG	10	21	gma-miR403a	gma-miR403b	21	100	21	100	100	0	0	1	21	1	21	5e-07	42.1
miR319b	CTTGGACTGAAGGGAGCTCCT	9	21	vun-miR319b	mes-miR319h	21	100	21	100	100	0	0	1	21	1	21	5e-07	42.1
miR165a-3p	TCGGACCAGGCTTCATCCCC	9	20	aly-miR165a-3p	aly-miR165b-3p	20	100	20	100	100	0	0	1	20	1	20	2e-06	40.1
miR164a	TGGAGAAGCAGGGCACGTGCA	9	21	ath-miR164a	ath-miR164b-5p;osa-miR164a;osa-miR164b;osa-miR164f;zma-miR164a-5p;zma-miR164d-5p;zma-miR164b-5p;zma-miR164c-5p;sbi-miR164a;ptc-miR164a;ptc-miR164b;ptc-miR164c;ptc-miR164d;ptc-miR164e;mtr-miR164a;mtr-miR164b;mtr-miR164c;tae-miR164;bna-miR164a;vvi-miR164a;vvi-miR164c;vvi-miR164d;gma-miR164a;bra-miR164a;sbi-miR164d;sbi-miR164e;zma-miR164g-5p;csi-miR164;ctr-miR164;rco-miR164a;rco-miR164b;rco-miR164c;…	21	100	21	100	100	0	0	1	21	1	21	5e-07	42.1
miR396e	TTCCACAGCTTTCTTGAACTGT	7	22	gma-miR396e	NA	22	100	22	100	100	0	0	1	22	1	22	1e-07	44.1
miR399a	TGCCAAAGGAGAATTGCCCTG	6	21	osa-miR399a	osa-miR399b;osa-miR399c;sbi-miR399a;sbi-miR399c;zma-miR399a-3p;zma-miR399c-3p;sbi-miR399h;ptc-miR399f;ptc-miR399g;vvi-miR399a;vvi-miR399h;sbi-miR399j;zma-miR399h-3p;csi-miR399e;csi-miR399c;tcc-miR399g;bdi-miR399b;vun-miR399b;mes-miR399a;lus-miR399b;lus-miR399d;mdm-miR399a;mdm-miR399b;mdm-miR399c;bdi-miR399c;gma-miR399i;ata-miR399b-3p;ata-miR399a-3p	21	100	21	100	100	0	0	1	21	1	21	5e-07	42.1
miR398	TGTGTTCTCAGGTCACCCCT	6	20	ahy-miR398	lus-miR398b;lus-miR398c	20	100	20	100	100	0	0	1	20	1	20	2e-06	40.1

## Sheet: Table S2
Table S2:Additional miRNAs sequences identified in Artemisia annua
Query_ID	Abundance	Query_length	Subject_ID	Similar_miRNA	Subject_length	%Identity	Alignment_length	Query_coverage	Subject_coverage	No.Of_mismatches	No.Of_gaps	Query_start	Query_end	Subject_start	Subject_end	E-value	Score
TTCCACGGCTTTCTTGAACTA	38811	21	ptc-miR396f	mdm-miR396f;mdm-miR396g;cme-miR396e	21	100	20	95.24	95.24	0	0	1	20	1	20	2e-06	40.1
TTTGGATTGAAGGGAGCTCT	25510	20	osa-miR159a.1	osa-miR159b;sbi-miR159a;sof-miR159a;sof-miR159b;sof-miR159d;zma-miR159a-3p;zma-miR159b-3p;tae-miR159a;tae-miR159b;zma-miR159f-3p;zma-miR159j-3p;zma-miR159k-3p;hvu-miR159b;hvu-miR159a;far-miR159;ssp-miR159a;bdi-miR159b-3p.1;;;;	21	100	20	100	95.24	0	0	1	20	1	20	2e-06	40.1
TCTCGGACCAGGCTTCATTCT	20896	21	gma-miR166h-3p	bdi-miR166f;gma-miR166k;atr-miR166b	21	100	20	95.24	95.24	0	0	1	20	1	20	2e-06	40.1
TTTGGATTGAAGGGAGCTCC	5321	20	ath-miR159c	aly-miR159c-3p	21	100	20	100	95.24	0	0	1	20	1	20	2e-06	40.1
TCGGACCAGGCTTCATTCCCCT	5275	22	ath-miR166a-3p	ath-miR166b-3p;ath-miR166c;ath-miR166d;ath-miR166e-3p;ath-miR166f;ath-miR166g;osa-miR166a-3p;osa-miR166b-3p;osa-miR166c-3p;osa-miR166d-3p;osa-miR166f;osa-miR166j-3p;zma-miR166a-3p;mtr-miR166a;gma-miR166a-3p;gma-miR166b;ptc-miR166a;ptc-miR166b;ptc-miR166c;ptc-miR166d;ptc-miR166e;ptc-miR166f;ptc-miR166g;ptc-miR166h;ptc-miR166i;ptc-miR166j;ptc-miR166k;ptc-miR166l;ptc-miR166m;mtr-miR166e-3p;mtr-miR16…	21	100	21	95.45	100	0	0	1	21	1	21	6e-07	42.1
TCGGACCAGGCTTCATTCCCA	4746	21	osa-miR166m	csi-miR166d	21	100	20	95.24	95.24	0	0	1	20	1	20	2e-06	40.1
TCGGACCAGGCTTCATTCCCCA	4557	22	ath-miR166a-3p	ath-miR166b-3p;ath-miR166c;ath-miR166d;ath-miR166e-3p;ath-miR166f;ath-miR166g;osa-miR166a-3p;osa-miR166b-3p;osa-miR166c-3p;osa-miR166d-3p;osa-miR166f;osa-miR166j-3p;zma-miR166a-3p;mtr-miR166a;gma-miR166a-3p;gma-miR166b;ptc-miR166a;ptc-miR166b;ptc-miR166c;ptc-miR166d;ptc-miR166e;ptc-miR166f;ptc-miR166g;ptc-miR166h;ptc-miR166i;ptc-miR166j;ptc-miR166k;ptc-miR166l;ptc-miR166m;mtr-miR166e-3p;mtr-miR16…	21	100	21	95.45	100	0	0	1	21	1	21	6e-07	42.1
TTCCACGGCTTTCTTGAACCG	4265	21	smo-miR396	NA	20	100	20	95.24	100	0	0	1	20	1	20	2e-06	40.1
TTCCACGGCTTTCTTGAACT	3869	20	ptc-miR396f	mdm-miR396f;mdm-miR396g;cme-miR396e	21	100	20	100	95.24	0	0	1	20	1	20	2e-06	40.1
TTCCACGGCTTTCTTGAACTC	3494	21	ptc-miR396f	mdm-miR396f;mdm-miR396g;cme-miR396e	21	100	20	95.24	95.24	0	0	1	20	1	20	2e-06	40.1
TCTCGGACCAGGCTTCATTCG	2386	21	gma-miR166h-3p	bdi-miR166f;gma-miR166k;atr-miR166b	21	100	20	95.24	95.24	0	0	1	20	1	20	2e-06	40.1
TTCCACAGCTTTCTTGAACTC	1805	21	ath-miR396a-5p	osa-miR396a-5p;osa-miR396b-5p;sbi-miR396b;sbi-miR396a;sof-miR396;gma-miR396a-5p;zma-miR396b-5p;zma-miR396a-5p;ptc-miR396a;ptc-miR396b;mtr-miR396b-5p;ghr-miR396a;ghr-miR396b;vvi-miR396d;vvi-miR396c;lja-miR396;aqc-miR396a;aly-miR396a-5p;csi-miR396a;csi-miR396b;bgy-miR396a;bcy-miR396a;tcc-miR396a;tcc-miR396b;bdi-miR396d-5p;bdi-miR396c-5p;ssp-miR396;gma-miR396i-5p;aau-miR396;amg-miR396;ssl-miR396;dpr…	21	100	20	95.24	95.24	0	0	1	20	1	20	2e-06	40.1
TCTCGGACCAGGCTTCATTCA	1445	21	gma-miR166h-3p	bdi-miR166f;gma-miR166k;atr-miR166b	21	100	20	95.24	95.24	0	0	1	20	1	20	2e-06	40.1
TTCCACGGCTTTCTTGAAC	1420	19	smo-miR396	NA	20	100	19	100	95	0	0	1	19	1	19	8e-06	38.2
TCGGACCAGGCTTCATTCCTG	1403	21	sbi-miR166k	aqc-miR166c	20	100	20	95.24	100	0	0	1	20	1	20	2e-06	40.1
TTCCACGGCTTTCTTGAACTGT	1312	22	ptc-miR396f	mdm-miR396f;mdm-miR396g;cme-miR396e	21	100	21	95.45	100	0	0	1	21	1	21	6e-07	42.1
TCGGACCAGGCTTCATTCCCCG	1177	22	ath-miR166a-3p	ath-miR166b-3p;ath-miR166c;ath-miR166d;ath-miR166e-3p;ath-miR166f;ath-miR166g;osa-miR166a-3p;osa-miR166b-3p;osa-miR166c-3p;osa-miR166d-3p;osa-miR166f;osa-miR166j-3p;zma-miR166a-3p;mtr-miR166a;gma-miR166a-3p;gma-miR166b;ptc-miR166a;ptc-miR166b;ptc-miR166c;ptc-miR166d;ptc-miR166e;ptc-miR166f;ptc-miR166g;ptc-miR166h;ptc-miR166i;ptc-miR166j;ptc-miR166k;ptc-miR166l;ptc-miR166m;mtr-miR166e-3p;mtr-miR16…	21	100	21	95.45	100	0	0	1	21	1	21	6e-07	42.1
TTGGATTGAAGGGAGCTCTA	1089	20	osa-miR159f	NA	21	100	20	100	95.24	0	0	1	20	2	21	2e-06	40.1
CTCCACGGCTTTCTTGAACTG	985	21	ptc-miR396f	mdm-miR396f;mdm-miR396g;cme-miR396e	21	100	20	95.24	95.24	0	0	2	21	2	21	2e-06	40.1
TCCCACGGCTTTCTTGAACTG	857	21	pde-miR396	NA	21	100	20	95.24	95.24	0	0	1	20	1	20	2e-06	40.1
TTCCACAGCTTTCTTGAACT	736	20	ath-miR396a-5p	osa-miR396a-5p;osa-miR396b-5p;sbi-miR396b;sbi-miR396a;sof-miR396;gma-miR396a-5p;zma-miR396b-5p;zma-miR396a-5p;ptc-miR396a;ptc-miR396b;mtr-miR396b-5p;ghr-miR396a;ghr-miR396b;vvi-miR396d;vvi-miR396c;lja-miR396;aqc-miR396a;aly-miR396a-5p;csi-miR396a;csi-miR396b;bgy-miR396a;bcy-miR396a;tcc-miR396a;tcc-miR396b;bdi-miR396d-5p;bdi-miR396c-5p;ssp-miR396;gma-miR396i-5p;aau-miR396;amg-miR396;ssl-miR396;dpr…	21	100	20	100	95.24	0	0	1	20	1	20	2e-06	40.1
TTCCACGGCTTTCTTGAACCA	673	21	smo-miR396	NA	20	100	20	95.24	100	0	0	1	20	1	20	2e-06	40.1
TGACAGAAGAGAGTGAGCAC	573	20	ama-miR156	NA	21	100	20	100	95.24	0	0	1	20	2	21	2e-06	40.1
TCGATAAACCTCTGCATCCAA	544	21	zma-miR162-3p	gma-miR162a	20	100	20	95.24	100	0	0	1	20	1	20	2e-06	40.1
TTTGGATTGAAGGGAGCTCCA	542	21	osa-miR159c	NA	21	100	20	95.24	95.24	0	0	2	21	2	21	2e-06	40.1
TTGGACTGAAGGGAGCTCCC	538	20	vvi-miR319g	mtr-miR319c-3p	21	100	20	100	95.24	0	0	1	20	1	20	2e-06	40.1
TTCCACGGCTTTCTTGAACTGC	525	22	ptc-miR396f	mdm-miR396f;mdm-miR396g;cme-miR396e	21	100	21	95.45	100	0	0	1	21	1	21	6e-07	42.1
TTCCACGGCTTTCTTGAACG	485	20	smo-miR396	NA	20	100	19	95	95	0	0	1	19	1	19	9e-06	38.2
TCGATAAACCTCTGCATCC	461	19	zma-miR162-3p	gma-miR162a	20	100	19	100	95	0	0	1	19	1	19	8e-06	38.2
TCGGACCAGGCTTCATCCCCT	432	21	aly-miR165a-3p	aly-miR165b-3p	20	100	20	95.24	100	0	0	1	20	1	20	2e-06	40.1
TTCCACAGCTTTCTTGAACTTT	424	22	ath-miR396b-5p	osa-miR396c-5p;sbi-miR396c;gma-miR396b-5p;ptc-miR396c;ptc-miR396d;ptc-miR396e-5p;mtr-miR396a-5p;bna-miR396a;pta-miR396;gma-miR396c;aqc-miR396b;zma-miR396e-5p;zma-miR396f-5p;ccl-miR396;rco-miR396;aly-miR396b-5p;bgy-miR396b;bcy-miR396b;tcc-miR396c;tcc-miR396e;bdi-miR396e-5p;gma-miR396k-5p;cca-miR396a-5p;lus-miR396b;nta-miR396b;nta-miR396c;mdm-miR396c;mdm-miR396d;mdm-miR396e;cme-miR396a;cme-miR396c;…	21	100	21	95.45	100	0	0	1	21	1	21	6e-07	42.1
TCGGACCAGGCTTCATTCCC	409	20	osa-miR166m	csi-miR166d	21	100	20	100	95.24	0	0	1	20	1	20	2e-06	40.1
TCGGACCAGGCTTCATTCT	391	19	cme-miR166i	NA	20	100	19	100	95	0	0	1	19	1	19	8e-06	38.2
TGCTCACTGCTCTATCTGTCACC	385	23	zma-miR156l-3p	stu-miR156h-3p;stu-miR156i-3p;stu-miR156j-3p;stu-miR156k-3p;sly-miR156d-3p;ata-miR156c-3p	22	100	22	95.65	100	0	0	2	23	1	22	2e-07	44.1
TTCCACGGCTTTCTTGAACA	331	20	smo-miR396	NA	20	100	19	95	95	0	0	1	19	1	19	9e-06	38.2
ATCCACGGCTTTCTTGAACTG	330	21	ptc-miR396f	mdm-miR396f;mdm-miR396g;cme-miR396e	21	100	20	95.24	95.24	0	0	2	21	2	21	2e-06	40.1
TTCCACGGCTTTCTTGAACCT	310	21	smo-miR396	NA	20	100	20	95.24	100	0	0	1	20	1	20	2e-06	40.1
TTCCACGGCTTTCTTGAACTGA	266	22	ptc-miR396f	mdm-miR396f;mdm-miR396g;cme-miR396e	21	100	21	95.45	100	0	0	1	21	1	21	6e-07	42.1
TGACAGAAGAGAGTGAGCAT	256	20	cca-miR156b	NA	21	100	20	100	95.24	0	0	1	20	1	20	2e-06	40.1
TGCTCACTGCTCTATCTGTCAC	255	22	zma-miR156l-3p	stu-miR156h-3p;stu-miR156i-3p;stu-miR156j-3p;stu-miR156k-3p;sly-miR156d-3p;ata-miR156c-3p	22	100	21	95.45	95.45	0	0	2	22	1	21	6e-07	42.1
TTTGGATTGAAGGGAGCTCTAC	252	22	ath-miR159a	gma-miR159a-3p;ptc-miR159a;ptc-miR159b;bna-miR159;vvi-miR159c;sly-miR159;bra-miR159a;mtr-miR159a;pvu-miR159a.1;rco-miR159;aly-miR159a-3p;ahy-miR159;csi-miR159;gma-miR159e-3p;mes-miR159a;nta-miR159;hbr-miR159a;htu-miR159a;cme-miR159a;mes-miR159b;ppe-miR159;cpa-miR159a;atr-miR159;;;;;;;;;;	21	100	21	95.45	100	0	0	1	21	1	21	6e-07	42.1
TCTCGGACCAGGCTTCATTC	221	20	gma-miR166h-3p	bdi-miR166f;gma-miR166k;atr-miR166b	21	100	20	100	95.24	0	0	1	20	1	20	2e-06	40.1
TTCCACGGCTTTCTTGAACTGG	200	22	ptc-miR396f	mdm-miR396f;mdm-miR396g;cme-miR396e	21	100	21	95.45	100	0	0	1	21	1	21	6e-07	42.1
TCCACGGCTTTCTTGAACTG	199	20	ptc-miR396f	mdm-miR396f;mdm-miR396g;cme-miR396e	21	100	20	100	95.24	0	0	1	20	2	21	2e-06	40.1
CTCCACGGCTTTCTTGAACTA	188	21	atr-miR396d	NA	21	100	20	95.24	95.24	0	0	1	20	1	20	2e-06	40.1
TTTGGATTGAAGGGAGCTCTAT	187	22	ath-miR159a	gma-miR159a-3p;ptc-miR159a;ptc-miR159b;bna-miR159;vvi-miR159c;sly-miR159;bra-miR159a;mtr-miR159a;pvu-miR159a.1;rco-miR159;aly-miR159a-3p;ahy-miR159;csi-miR159;gma-miR159e-3p;mes-miR159a;nta-miR159;hbr-miR159a;htu-miR159a;cme-miR159a;mes-miR159b;ppe-miR159;cpa-miR159a;atr-miR159;;;;;;;;;;	21	100	21	95.45	100	0	0	1	21	1	21	6e-07	42.1
TTTGGATTGAAGGGAGCTCTTT	180	22	ath-miR159b-3p	aly-miR159b-3p;lus-miR159c	21	100	21	95.45	100	0	0	1	21	1	21	6e-07	42.1
TCCCACGGCTTTCTTGAACTA	138	21	pde-miR396	NA	21	100	20	95.24	95.24	0	0	1	20	1	20	2e-06	40.1
TGGAGAAGCAGGGTACGTGC	133	20	osa-miR164c	cca-miR164	21	100	20	100	95.24	0	0	1	20	1	20	2e-06	40.1
CCGGACCAGGCTTCATTCCCC	133	21	ath-miR166a-3p	ath-miR166b-3p;ath-miR166c;ath-miR166d;ath-miR166e-3p;ath-miR166f;ath-miR166g;osa-miR166a-3p;osa-miR166b-3p;osa-miR166c-3p;osa-miR166d-3p;osa-miR166f;osa-miR166j-3p;zma-miR166a-3p;mtr-miR166a;gma-miR166a-3p;gma-miR166b;ptc-miR166a;ptc-miR166b;ptc-miR166c;ptc-miR166d;ptc-miR166e;ptc-miR166f;ptc-miR166g;ptc-miR166h;ptc-miR166i;ptc-miR166j;ptc-miR166k;ptc-miR166l;ptc-miR166m;mtr-miR166e-3p;mtr-miR16…	21	100	20	95.24	95.24	0	0	2	21	2	21	2e-06	40.1
TCGGACCAGGCTTCATTCCTTT	122	22	ptc-miR166n	ptc-miR166o;ptc-miR166q;pab-miR166b;lus-miR166f;bdi-miR166j;ata-miR166c-3p	21	100	21	95.45	100	0	0	1	21	1	21	6e-07	42.1
TTAGATTCACGCACAAACTCA	119	21	ath-miR403-3p	ptc-miR403a;ptc-miR403b;ptc-miR403c-3p;vvi-miR403a;vvi-miR403b;vvi-miR403c;vvi-miR403d;vvi-miR403e;vvi-miR403f;rco-miR403a;rco-miR403b;aly-miR403a-3p;csi-miR403;tcc-miR403a;tcc-miR403b;bna-miR403;htu-miR403a;htu-miR403b;htu-miR403c;htu-miR403d;htu-miR403e;har-miR403a;hpe-miR403a;mdm-miR403a;mdm-miR403b;mes-miR403a;mes-miR403b;ptc-miR403d;aly-miR403b-3p;ppe-miR403;bra-miR403-3p;;;;;;;;;;;;;;;;;;	21	100	20	95.24	95.24	0	0	1	20	1	20	2e-06	40.1
TCGGACCAGGCTTCATTCTCC	117	21	cme-miR166i	NA	20	100	20	95.24	100	0	0	1	20	1	20	2e-06	40.1
TTGGCATTCTGTCCACCTCT	110	20	ath-miR394a	ath-miR394b-5p;osa-miR394;sbi-miR394a;zma-miR394a-5p;zma-miR394b-5p;ptc-miR394a-5p;ptc-miR394b-5p;vvi-miR394b;sbi-miR394b;ghr-miR394b;ghr-miR394a;aly-miR394a-5p;aly-miR394b-5p;ahy-miR394;gma-miR394b-5p;gma-miR394a-5p;csi-miR394;tcc-miR394a;tcc-miR394b;gma-miR394c-5p;bdi-miR394;ssl-miR394;gma-miR394d;gma-miR394e;gma-miR394f;bna-miR394a;bna-miR394b;mes-miR394a;cca-miR394;lus-miR394a;lus-miR394b;nta…	20	100	19	95	95	0	0	1	19	1	19	9e-06	38.2
TTCCACAGCTTTCTTGAACTTC	106	22	ath-miR396b-5p	osa-miR396c-5p;sbi-miR396c;gma-miR396b-5p;ptc-miR396c;ptc-miR396d;ptc-miR396e-5p;mtr-miR396a-5p;bna-miR396a;pta-miR396;gma-miR396c;aqc-miR396b;zma-miR396e-5p;zma-miR396f-5p;ccl-miR396;rco-miR396;aly-miR396b-5p;bgy-miR396b;bcy-miR396b;tcc-miR396c;tcc-miR396e;bdi-miR396e-5p;gma-miR396k-5p;cca-miR396a-5p;lus-miR396b;nta-miR396b;nta-miR396c;mdm-miR396c;mdm-miR396d;mdm-miR396e;cme-miR396a;cme-miR396c;…	21	100	21	95.45	100	0	0	1	21	1	21	6e-07	42.1
TGAAGCTGCCAGCATGATCT	105	20	osa-miR167d-5p	osa-miR167e-5p;osa-miR167f;osa-miR167g;osa-miR167h-5p;osa-miR167i-5p;osa-miR167j;sbi-miR167d;sbi-miR167f;sbi-miR167g;sbi-miR167e;sbi-miR167c;sof-miR167a;sof-miR167b;zma-miR167e-5p;zma-miR167f-5p;zma-miR167g-5p;zma-miR167h-5p;zma-miR167i-5p;ptc-miR167e;vvi-miR167a;gma-miR167c;lja-miR167;sbi-miR167h;zma-miR167j-5p;gso-miR167a;csi-miR167c;csi-miR167a;ssp-miR167b;gma-miR167j;mtr-miR167b-5p;dpr-miR167…	21	100	20	100	95.24	0	0	1	20	1	20	2e-06	40.1
ATTGGATTGAAGGGAGCTCTA	99	21	osa-miR159f	NA	21	100	20	95.24	95.24	0	0	2	21	2	21	2e-06	40.1
TTTGGATTGAAGGGAGCTCCG	97	21	ath-miR159c	aly-miR159c-3p	21	100	20	95.24	95.24	0	0	1	20	1	20	2e-06	40.1
NTCCACGGCTTTCTTGAACTG	95	21	ptc-miR396f	mdm-miR396f;mdm-miR396g;cme-miR396e	21	100	20	95.24	95.24	0	0	2	21	2	21	2e-06	40.1
TCGATAAACCTCTGCATCCAT	93	21	zma-miR162-3p	gma-miR162a	20	100	20	95.24	100	0	0	1	20	1	20	2e-06	40.1
TGGAGAAGCAGGGTACGTGCG	93	21	osa-miR164c	cca-miR164	21	100	20	95.24	95.24	0	0	1	20	1	20	2e-06	40.1
TTGGATTGAAGGGAGCTCTG	92	20	osa-miR159a.1	osa-miR159b;sbi-miR159a;sof-miR159a;sof-miR159b;sof-miR159d;zma-miR159a-3p;zma-miR159b-3p;tae-miR159a;tae-miR159b;zma-miR159f-3p;zma-miR159j-3p;zma-miR159k-3p;hvu-miR159b;hvu-miR159a;far-miR159;ssp-miR159a;bdi-miR159b-3p.1;;;;	21	100	20	100	95.24	0	0	1	20	2	21	2e-06	40.1
TTCCACGGCTTTCTTGAACTTT	87	22	ptc-miR396g-5p	pab-miR396b;pab-miR396c;tcc-miR396d	21	100	21	95.45	100	0	0	1	21	1	21	6e-07	42.1
GCTCACTGCTCTATCTGTCACT	83	22	zma-miR156l-3p	stu-miR156h-3p;stu-miR156i-3p;stu-miR156j-3p;stu-miR156k-3p;sly-miR156d-3p;ata-miR156c-3p	22	100	21	95.45	95.45	0	0	1	21	1	21	6e-07	42.1
TTCCACGGCTTTCTTGAACCC	82	21	smo-miR396	NA	20	100	20	95.24	100	0	0	1	20	1	20	2e-06	40.1
TTGGACTGAAGGGAGCTCCA	80	20	cpa-miR319	NA	20	100	19	95	95	0	0	1	19	2	20	9e-06	38.2
TTCCACAGCTTTCTTGAACG	79	20	ppe-miR396a	NA	21	100	20	100	95.24	0	0	1	20	1	20	2e-06	40.1
GTCCACGGCTTTCTTGAACTG	78	21	ptc-miR396f	mdm-miR396f;mdm-miR396g;cme-miR396e	21	100	20	95.24	95.24	0	0	2	21	2	21	2e-06	40.1
TCGATAAACCTCTGCATCCAC	76	21	zma-miR162-3p	gma-miR162a	20	100	20	95.24	100	0	0	1	20	1	20	2e-06	40.1
GGGACAGTCTCAGGTAGACA	75	20	gma-miR5368	NA	19	100	19	95	100	0	0	2	20	1	19	9e-06	38.2
TCGGACCAGGCTTCATCCCCA	75	21	aly-miR165a-3p	aly-miR165b-3p	20	100	20	95.24	100	0	0	1	20	1	20	2e-06	40.1
TTTGGATTGAAGGGAGCTCTAG	75	22	ath-miR159a	gma-miR159a-3p;ptc-miR159a;ptc-miR159b;bna-miR159;vvi-miR159c;sly-miR159;bra-miR159a;mtr-miR159a;pvu-miR159a.1;rco-miR159;aly-miR159a-3p;ahy-miR159;csi-miR159;gma-miR159e-3p;mes-miR159a;nta-miR159;hbr-miR159a;htu-miR159a;cme-miR159a;mes-miR159b;ppe-miR159;cpa-miR159a;atr-miR159;;;;;;;;;;	21	100	21	95.45	100	0	0	1	21	1	21	6e-07	42.1
TTGGACCAGGCTTCATTCCCT	75	21	mes-miR166i	NA	21	100	20	95.24	95.24	0	0	1	20	1	20	2e-06	40.1
TTTGGATTGAAGGGAGCTCTAA	74	22	ath-miR159a	gma-miR159a-3p;ptc-miR159a;ptc-miR159b;bna-miR159;vvi-miR159c;sly-miR159;bra-miR159a;mtr-miR159a;pvu-miR159a.1;rco-miR159;aly-miR159a-3p;ahy-miR159;csi-miR159;gma-miR159e-3p;mes-miR159a;nta-miR159;hbr-miR159a;htu-miR159a;cme-miR159a;mes-miR159b;ppe-miR159;cpa-miR159a;atr-miR159;;;;;;;;;;	21	100	21	95.45	100	0	0	1	21	1	21	6e-07	42.1
GGAATGTTGTTTGGCTCGAGA	72	21	aly-miR166g-5p	gma-miR166h-5p;gma-miR166j-5p;stu-miR166c-5p	21	100	20	95.24	95.24	0	0	1	20	1	20	2e-06	40.1
TTCCACAGCTTTCTTGAACA	64	20	mdm-miR396a	NA	21	100	20	100	95.24	0	0	1	20	1	20	2e-06	40.1
TCGCTTGGTGCAGGTCGGGA	63	20	ath-miR168a-5p	ath-miR168b-5p;gma-miR168a;ptc-miR168a-5p;ptc-miR168b-5p;bna-miR168a;vvi-miR168;ccl-miR168;crt-miR168;rco-miR168;aly-miR168a-5p;aly-miR168b-5p;tcc-miR168;mtr-miR168b;mtr-miR168c-5p;vun-miR168;mes-miR168a;cca-miR168a;lus-miR168a;lus-miR168b;nta-miR168d;nta-miR168e;mdm-miR168a;mdm-miR168b;ppe-miR168;atr-miR168;bra-miR168a-5p;;;;;;;;;;;;;	21	100	20	100	95.24	0	0	1	20	1	20	2e-06	40.1
TTTGGATTGAAGGGAGCTCTTC	63	22	ath-miR159b-3p	aly-miR159b-3p;lus-miR159c	21	100	21	95.45	100	0	0	1	21	1	21	6e-07	42.1
CCGGACCAGGCTTCATTCCCT	59	21	osa-miR166m	csi-miR166d	21	100	20	95.24	95.24	0	0	2	21	2	21	2e-06	40.1
CCGGACCAGGCTTCATTCCTT	59	21	ptc-miR166n	ptc-miR166o;ptc-miR166q;pab-miR166b;lus-miR166f;bdi-miR166j;ata-miR166c-3p	21	100	20	95.24	95.24	0	0	2	21	2	21	2e-06	40.1
TCTCGGACCAGGCTTCATTCCC	58	22	gma-miR166h-3p	bdi-miR166f;gma-miR166k;atr-miR166b	21	100	21	95.45	100	0	0	1	21	1	21	6e-07	42.1
TTTGGACTGAAGGGAGCTCT	56	20	aqc-miR159	NA	21	100	20	100	95.24	0	0	1	20	1	20	2e-06	40.1
CCGACCTTAGCTCAGTTGGTA	56	21	ptc-miR6478	NA	21	100	20	95.24	95.24	0	0	1	20	1	20	2e-06	40.1
TGCTCACTGCTCTATCTGTCAT	56	22	zma-miR156i-3p	NA	22	100	21	95.45	95.45	0	0	2	22	1	21	6e-07	42.1
TTCGGACCAGGCTTCATTCCC	50	21	osa-miR166m	csi-miR166d	21	100	20	95.24	95.24	0	0	2	21	1	20	2e-06	40.1
TTTGGAGTGAAGGGAGCTCTA	49	21	zma-miR159h-3p	zma-miR159i-3p	21	100	20	95.24	95.24	0	0	1	20	1	20	2e-06	40.1
ACGGACCAGGCTTCATTCCCC	46	21	ath-miR166a-3p	ath-miR166b-3p;ath-miR166c;ath-miR166d;ath-miR166e-3p;ath-miR166f;ath-miR166g;osa-miR166a-3p;osa-miR166b-3p;osa-miR166c-3p;osa-miR166d-3p;osa-miR166f;osa-miR166j-3p;zma-miR166a-3p;mtr-miR166a;gma-miR166a-3p;gma-miR166b;ptc-miR166a;ptc-miR166b;ptc-miR166c;ptc-miR166d;ptc-miR166e;ptc-miR166f;ptc-miR166g;ptc-miR166h;ptc-miR166i;ptc-miR166j;ptc-miR166k;ptc-miR166l;ptc-miR166m;mtr-miR166e-3p;mtr-miR16…	21	100	20	95.24	95.24	0	0	2	21	2	21	2e-06	40.1
CTCCACAGCTTTCTTGAACTT	46	21	ath-miR396b-5p	osa-miR396c-5p;sbi-miR396c;gma-miR396b-5p;ptc-miR396c;ptc-miR396d;ptc-miR396e-5p;mtr-miR396a-5p;bna-miR396a;pta-miR396;gma-miR396c;aqc-miR396b;zma-miR396e-5p;zma-miR396f-5p;ccl-miR396;rco-miR396;aly-miR396b-5p;bgy-miR396b;bcy-miR396b;tcc-miR396c;tcc-miR396e;bdi-miR396e-5p;gma-miR396k-5p;cca-miR396a-5p;lus-miR396b;nta-miR396b;nta-miR396c;mdm-miR396c;mdm-miR396d;mdm-miR396e;cme-miR396a;cme-miR396c;…	21	100	20	95.24	95.24	0	0	2	21	2	21	2e-06	40.1
TCGATAAACCTCTGCATCCAGT	45	22	ath-miR162a-3p	ath-miR162b-3p;osa-miR162a;mtr-miR162;ptc-miR162a;ptc-miR162b;ghr-miR162a;cpa-miR162a;vvi-miR162;sly-miR162;sbi-miR162;csi-miR162-3p;rco-miR162;aly-miR162a-3p;aly-miR162b-3p;tcc-miR162;gma-miR162b;gma-miR162c;aau-miR162;vun-miR162;lus-miR162a;lus-miR162b;nta-miR162a;nta-miR162b;pde-miR162;htu-miR162a;hpe-miR162a;mdm-miR162a;mdm-miR162b;cme-miR162;mes-miR162;stu-miR162a-3p;stu-miR162b-3p;ppe-miR16…	21	100	21	95.45	100	0	0	1	21	1	21	6e-07	42.1
TCGCTTGGTGCAGGTCGGGAG	42	21	ath-miR168a-5p	ath-miR168b-5p;gma-miR168a;ptc-miR168a-5p;ptc-miR168b-5p;bna-miR168a;vvi-miR168;ccl-miR168;crt-miR168;rco-miR168;aly-miR168a-5p;aly-miR168b-5p;tcc-miR168;mtr-miR168b;mtr-miR168c-5p;vun-miR168;mes-miR168a;cca-miR168a;lus-miR168a;lus-miR168b;nta-miR168d;nta-miR168e;mdm-miR168a;mdm-miR168b;ppe-miR168;atr-miR168;bra-miR168a-5p;;;;;;;;;;;;;	21	100	20	95.24	95.24	0	0	1	20	1	20	2e-06	40.1
TTGGATTGAAGGGAGCTCTT	41	20	ath-miR159b-3p	aly-miR159b-3p;lus-miR159c	21	100	20	100	95.24	0	0	1	20	2	21	2e-06	40.1
TCGGACCAGGCTTCATTCCTTC	40	22	ptc-miR166n	ptc-miR166o;ptc-miR166q;pab-miR166b;lus-miR166f;bdi-miR166j;ata-miR166c-3p	21	100	21	95.45	100	0	0	1	21	1	21	6e-07	42.1
TGACAGAAGAGAGTGAGCATT	40	21	cca-miR156b	NA	21	100	20	95.24	95.24	0	0	1	20	1	20	2e-06	40.1
TTCCACAGCTTTCTTGAACGC	39	21	ppe-miR396a	NA	21	100	20	95.24	95.24	0	0	1	20	1	20	2e-06	40.1
TCGATAAACCTCTGCATCCAGC	38	22	ath-miR162a-3p	ath-miR162b-3p;osa-miR162a;mtr-miR162;ptc-miR162a;ptc-miR162b;ghr-miR162a;cpa-miR162a;vvi-miR162;sly-miR162;sbi-miR162;csi-miR162-3p;rco-miR162;aly-miR162a-3p;aly-miR162b-3p;tcc-miR162;gma-miR162b;gma-miR162c;aau-miR162;vun-miR162;lus-miR162a;lus-miR162b;nta-miR162a;nta-miR162b;pde-miR162;htu-miR162a;hpe-miR162a;mdm-miR162a;mdm-miR162b;cme-miR162;mes-miR162;stu-miR162a-3p;stu-miR162b-3p;ppe-miR16…	21	100	21	95.45	100	0	0	1	21	1	21	6e-07	42.1
TGCCTGGCTCCCTGTATGCT	38	20	gma-miR160b	gma-miR160c;gma-miR160d;gma-miR160e;htu-miR160a;bdi-miR160f	20	100	19	95	95	0	0	1	19	1	19	9e-06	38.2
TTGGACTGAAGGGAGCTCCCC	37	21	vvi-miR319g	mtr-miR319c-3p	21	100	20	95.24	95.24	0	0	1	20	1	20	2e-06	40.1
TTGGACTGAAGGGAGCTCCCG	37	21	vvi-miR319g	mtr-miR319c-3p	21	100	20	95.24	95.24	0	0	1	20	1	20	2e-06	40.1
TCGGACCAGGCTTCATTCTCT	36	21	cme-miR166i	NA	20	100	20	95.24	100	0	0	1	20	1	20	2e-06	40.1
CGGACCAGGCTTCATTCCCCT	36	21	ath-miR166a-3p	ath-miR166b-3p;ath-miR166c;ath-miR166d;ath-miR166e-3p;ath-miR166f;ath-miR166g;osa-miR166a-3p;osa-miR166b-3p;osa-miR166c-3p;osa-miR166d-3p;osa-miR166f;osa-miR166j-3p;zma-miR166a-3p;mtr-miR166a;gma-miR166a-3p;gma-miR166b;ptc-miR166a;ptc-miR166b;ptc-miR166c;ptc-miR166d;ptc-miR166e;ptc-miR166f;ptc-miR166g;ptc-miR166h;ptc-miR166i;ptc-miR166j;ptc-miR166k;ptc-miR166l;ptc-miR166m;mtr-miR166e-3p;mtr-miR16…	21	100	20	95.24	95.24	0	0	1	20	2	21	2e-06	40.1
TCTCGGACCAGGCTTCATTCCT	35	22	gma-miR166h-3p	bdi-miR166f;gma-miR166k;atr-miR166b	21	100	21	95.45	100	0	0	1	21	1	21	6e-07	42.1
CTGAAGTGTTTGGGGGAACTT	35	21	gma-miR395d	gma-miR395e;gma-miR395f;gma-miR395g	21	100	20	95.24	95.24	0	0	2	21	1	20	2e-06	40.1
CTCGGACCAGGCTTCATTCCT	34	21	gma-miR166h-3p	bdi-miR166f;gma-miR166k;atr-miR166b	21	100	20	95.24	95.24	0	0	1	20	2	21	2e-06	40.1
TTCGTTGTCTGTTCGACCTTA	34	21	ath-miR858a	aly-miR858-5p	21	100	20	95.24	95.24	0	0	1	20	2	21	2e-06	40.1
TCTTTATGTCACGATGTATGA	33	21	cca-miR6111-5p	NA	22	100	21	100	95.45	0	0	1	21	1	21	5e-07	42.1
TTGGACTGAAGGGAGCTCCG	33	20	cpa-miR319	NA	20	100	19	95	95	0	0	1	19	2	20	9e-06	38.2
GGAATGTTGTTTGGCTCGAGT	32	21	aly-miR166g-5p	gma-miR166h-5p;gma-miR166j-5p;stu-miR166c-5p	21	100	20	95.24	95.24	0	0	1	20	1	20	2e-06	40.1
TCGGACCAGGCTCCATTCCTC	32	21	ptc-miR166p	NA	21	100	20	95.24	95.24	0	0	1	20	1	20	2e-06	40.1
TTTCCACGGCTTTCTTGAACT	32	21	ptc-miR396f	mdm-miR396f;mdm-miR396g;cme-miR396e	21	100	20	95.24	95.24	0	0	2	21	1	20	2e-06	40.1
TCGGACCAGGCTTCATCCCCCT	30	22	ath-miR165a-3p	ath-miR165b;bna-miR166f;lus-miR166b	21	100	21	95.45	100	0	0	1	21	1	21	6e-07	42.1
CCGACCTTAGCTCAGTTGGT	29	20	ptc-miR6478	NA	21	100	20	100	95.24	0	0	1	20	1	20	2e-06	40.1
TGAAGCTGCCAGCATGATCTGT	29	22	osa-miR167d-5p	osa-miR167e-5p;osa-miR167f;osa-miR167g;osa-miR167h-5p;osa-miR167i-5p;osa-miR167j;sbi-miR167d;sbi-miR167f;sbi-miR167g;sbi-miR167e;sbi-miR167c;sof-miR167a;sof-miR167b;zma-miR167e-5p;zma-miR167f-5p;zma-miR167g-5p;zma-miR167h-5p;zma-miR167i-5p;ptc-miR167e;vvi-miR167a;gma-miR167c;lja-miR167;sbi-miR167h;zma-miR167j-5p;gso-miR167a;csi-miR167c;csi-miR167a;ssp-miR167b;gma-miR167j;mtr-miR167b-5p;dpr-miR167…	21	100	21	95.45	100	0	0	1	21	1	21	6e-07	42.1
TTCCACAGCTTTCTTGAACTTG	29	22	ath-miR396b-5p	osa-miR396c-5p;sbi-miR396c;gma-miR396b-5p;ptc-miR396c;ptc-miR396d;ptc-miR396e-5p;mtr-miR396a-5p;bna-miR396a;pta-miR396;gma-miR396c;aqc-miR396b;zma-miR396e-5p;zma-miR396f-5p;ccl-miR396;rco-miR396;aly-miR396b-5p;bgy-miR396b;bcy-miR396b;tcc-miR396c;tcc-miR396e;bdi-miR396e-5p;gma-miR396k-5p;cca-miR396a-5p;lus-miR396b;nta-miR396b;nta-miR396c;mdm-miR396c;mdm-miR396d;mdm-miR396e;cme-miR396a;cme-miR396c;…	21	100	21	95.45	100	0	0	1	21	1	21	6e-07	42.1
CTCCACGGCTTTCTTGAACT	28	20	atr-miR396d	NA	21	100	20	100	95.24	0	0	1	20	1	20	2e-06	40.1
TCGGACCAGGCTTCATCCCCG	27	21	aly-miR165a-3p	aly-miR165b-3p	20	100	20	95.24	100	0	0	1	20	1	20	2e-06	40.1
TCCACAGCTTTCTTGAACTTT	27	21	ath-miR396b-5p	osa-miR396c-5p;sbi-miR396c;gma-miR396b-5p;ptc-miR396c;ptc-miR396d;ptc-miR396e-5p;mtr-miR396a-5p;bna-miR396a;pta-miR396;gma-miR396c;aqc-miR396b;zma-miR396e-5p;zma-miR396f-5p;ccl-miR396;rco-miR396;aly-miR396b-5p;bgy-miR396b;bcy-miR396b;tcc-miR396c;tcc-miR396e;bdi-miR396e-5p;gma-miR396k-5p;cca-miR396a-5p;lus-miR396b;nta-miR396b;nta-miR396c;mdm-miR396c;mdm-miR396d;mdm-miR396e;cme-miR396a;cme-miR396c;…	21	100	20	95.24	95.24	0	0	1	20	2	21	2e-06	40.1
TTCGGACCAGGCTTCATTCCT	26	21	sbi-miR166k	aqc-miR166c	20	100	20	95.24	100	0	0	2	21	1	20	2e-06	40.1
TTTGGATTGAAGGGAGCTCCC	26	21	ath-miR159c	aly-miR159c-3p	21	100	20	95.24	95.24	0	0	1	20	1	20	2e-06	40.1
ATCGGACCAGGCTTCATTCCTT	25	22	ptc-miR166n	ptc-miR166o;ptc-miR166q;pab-miR166b;lus-miR166f;bdi-miR166j;ata-miR166c-3p	21	100	21	95.45	100	0	0	2	22	1	21	6e-07	42.1
GTTGGATTGAAGGGAGCTCTA	25	21	osa-miR159f	NA	21	100	20	95.24	95.24	0	0	2	21	2	21	2e-06	40.1
TGACAGAAGAGAGTGAGCACC	25	21	ama-miR156	NA	21	100	20	95.24	95.24	0	0	1	20	2	21	2e-06	40.1
TTGGATTGAAGGGAGCTCTAC	25	21	osa-miR159f	NA	21	100	20	95.24	95.24	0	0	1	20	2	21	2e-06	40.1
TTCCACGGCTTTCTTGAACTTC	24	22	ptc-miR396g-5p	pab-miR396b;pab-miR396c;tcc-miR396d	21	100	21	95.45	100	0	0	1	21	1	21	6e-07	42.1
CCCGCCTTGCATCAACTGAAC	24	21	ath-miR168a-3p	ptc-miR168a-3p;ptc-miR168b-3p;aly-miR168a-3p;mtr-miR168c-3p;sly-miR168b-3p;bra-miR168b-3p;bra-miR168c-3p	21	100	20	95.24	95.24	0	0	1	20	1	20	2e-06	40.1
ACGGACCAGGCTTCATTCCCT	23	21	osa-miR166m	csi-miR166d	21	100	20	95.24	95.24	0	0	2	21	2	21	2e-06	40.1
GCGGACCAGGCTTCATTCCCC	23	21	ath-miR166a-3p	ath-miR166b-3p;ath-miR166c;ath-miR166d;ath-miR166e-3p;ath-miR166f;ath-miR166g;osa-miR166a-3p;osa-miR166b-3p;osa-miR166c-3p;osa-miR166d-3p;osa-miR166f;osa-miR166j-3p;zma-miR166a-3p;mtr-miR166a;gma-miR166a-3p;gma-miR166b;ptc-miR166a;ptc-miR166b;ptc-miR166c;ptc-miR166d;ptc-miR166e;ptc-miR166f;ptc-miR166g;ptc-miR166h;ptc-miR166i;ptc-miR166j;ptc-miR166k;ptc-miR166l;ptc-miR166m;mtr-miR166e-3p;mtr-miR16…	21	100	20	95.24	95.24	0	0	2	21	2	21	2e-06	40.1
TCGAACCAGGCTTCATTCCCT	23	21	osa-miR166e-3p	NA	21	100	20	95.24	95.24	0	0	1	20	1	20	2e-06	40.1
TCGGACCAGGCTTCAATCCCC	23	21	osa-miR166k-3p	osa-miR166l-3p;sbi-miR166e;zma-miR166k-3p;zma-miR166j-3p;sbi-miR166g;zma-miR166n-3p;bdi-miR166h-3p;ata-miR5168-3p	21	100	20	95.24	95.24	0	0	1	20	1	20	2e-06	40.1
TGCATTTGCACCTGCACCTTA	23	21	csi-miR530a	NA	21	100	20	95.24	95.24	0	0	1	20	1	20	2e-06	40.1
TTGGAGAAGCAGGGCACGTGC	23	21	ath-miR164a	ath-miR164b-5p;osa-miR164a;osa-miR164b;osa-miR164f;zma-miR164a-5p;zma-miR164d-5p;zma-miR164b-5p;zma-miR164c-5p;sbi-miR164a;ptc-miR164a;ptc-miR164b;ptc-miR164c;ptc-miR164d;ptc-miR164e;mtr-miR164a;mtr-miR164b;mtr-miR164c;tae-miR164;bna-miR164a;vvi-miR164a;vvi-miR164c;vvi-miR164d;gma-miR164a;bra-miR164a;sbi-miR164d;sbi-miR164e;zma-miR164g-5p;csi-miR164;ctr-miR164;rco-miR164a;rco-miR164b;rco-miR164c;…	21	100	20	95.24	95.24	0	0	2	21	1	20	2e-06	40.1
CCCGCCTTGCATCAACTGAATT	22	22	ath-miR168a-3p	ptc-miR168a-3p;ptc-miR168b-3p;aly-miR168a-3p;mtr-miR168c-3p;sly-miR168b-3p;bra-miR168b-3p;bra-miR168c-3p	21	100	21	95.45	100	0	0	1	21	1	21	6e-07	42.1
NTTGGATTGAAGGGAGCTCTA	22	21	osa-miR159f	NA	21	100	20	95.24	95.24	0	0	2	21	2	21	2e-06	40.1
TGGACTGAAGGGAGCTCCCTC	22	21	ath-miR319a	ath-miR319b;vvi-miR319b;vvi-miR319c;vvi-miR319f;aqc-miR319;rco-miR319a;rco-miR319b;rco-miR319c;aly-miR319a-3p;aly-miR319b-3p;tae-miR319;gma-miR319h;gma-miR319j;gma-miR319k;gma-miR319m;aau-miR319;amg-miR319;vun-miR319a;cca-miR319;lus-miR319a;nta-miR319a;nta-miR319b;hbr-miR319;mdm-miR319a;mdm-miR319b;mes-miR319a;mes-miR319b;mes-miR319c;mes-miR319d;mes-miR319e;mtr-miR319d-3p;stu-miR319a-3p;sly-miR31…	21	100	20	95.24	95.24	0	0	1	20	2	21	2e-06	40.1
TTCCACAGCTTTCTTGAACGG	22	21	ppe-miR396a	NA	21	100	20	95.24	95.24	0	0	1	20	1	20	2e-06	40.1
TTGGCATTCTGTCCACCTCA	22	20	ath-miR394a	ath-miR394b-5p;osa-miR394;sbi-miR394a;zma-miR394a-5p;zma-miR394b-5p;ptc-miR394a-5p;ptc-miR394b-5p;vvi-miR394b;sbi-miR394b;ghr-miR394b;ghr-miR394a;aly-miR394a-5p;aly-miR394b-5p;ahy-miR394;gma-miR394b-5p;gma-miR394a-5p;csi-miR394;tcc-miR394a;tcc-miR394b;gma-miR394c-5p;bdi-miR394;ssl-miR394;gma-miR394d;gma-miR394e;gma-miR394f;bna-miR394a;bna-miR394b;mes-miR394a;cca-miR394;lus-miR394a;lus-miR394b;nta…	20	100	19	95	95	0	0	1	19	1	19	9e-06	38.2
ACGGACCAGGCTTCATTCCTT	21	21	ptc-miR166n	ptc-miR166o;ptc-miR166q;pab-miR166b;lus-miR166f;bdi-miR166j;ata-miR166c-3p	21	100	20	95.24	95.24	0	0	2	21	2	21	2e-06	40.1
TTCACGTCCATTGTCCCTTTC	21	21	cca-miR6114-3p	NA	21	100	20	95.24	95.24	0	0	2	21	1	20	2e-06	40.1
TTGGACCAGGCTTCATTCCCCT	19	22	mes-miR166i	NA	21	100	21	95.45	100	0	0	1	21	1	21	6e-07	42.1
TTAGATTCACGCACAAACTCT	19	21	ath-miR403-3p	ptc-miR403a;ptc-miR403b;ptc-miR403c-3p;vvi-miR403a;vvi-miR403b;vvi-miR403c;vvi-miR403d;vvi-miR403e;vvi-miR403f;rco-miR403a;rco-miR403b;aly-miR403a-3p;csi-miR403;tcc-miR403a;tcc-miR403b;bna-miR403;htu-miR403a;htu-miR403b;htu-miR403c;htu-miR403d;htu-miR403e;har-miR403a;hpe-miR403a;mdm-miR403a;mdm-miR403b;mes-miR403a;mes-miR403b;ptc-miR403d;aly-miR403b-3p;ppe-miR403;bra-miR403-3p;;;;;;;;;;;;;;;;;;	21	100	20	95.24	95.24	0	0	1	20	1	20	2e-06	40.1
TTCCACAGCTTTCTTGAACTTA	18	22	ath-miR396b-5p	osa-miR396c-5p;sbi-miR396c;gma-miR396b-5p;ptc-miR396c;ptc-miR396d;ptc-miR396e-5p;mtr-miR396a-5p;bna-miR396a;pta-miR396;gma-miR396c;aqc-miR396b;zma-miR396e-5p;zma-miR396f-5p;ccl-miR396;rco-miR396;aly-miR396b-5p;bgy-miR396b;bcy-miR396b;tcc-miR396c;tcc-miR396e;bdi-miR396e-5p;gma-miR396k-5p;cca-miR396a-5p;lus-miR396b;nta-miR396b;nta-miR396c;mdm-miR396c;mdm-miR396d;mdm-miR396e;cme-miR396a;cme-miR396c;…	21	100	21	95.45	100	0	0	1	21	1	21	6e-07	42.1
ATCCACGGCTTTCTTGAACTT	18	21	atr-miR396d	NA	21	100	20	95.24	95.24	0	0	2	21	2	21	2e-06	40.1
CCTCGGACCAGGCTTCATTCC	18	21	gma-miR166h-3p	bdi-miR166f;gma-miR166k;atr-miR166b	21	100	20	95.24	95.24	0	0	2	21	2	21	2e-06	40.1
CTTGGATTGAAGGGAGCTCTG	18	21	osa-miR159a.1	osa-miR159b;sbi-miR159a;sof-miR159a;sof-miR159b;sof-miR159d;zma-miR159a-3p;zma-miR159b-3p;tae-miR159a;tae-miR159b;zma-miR159f-3p;zma-miR159j-3p;zma-miR159k-3p;hvu-miR159b;hvu-miR159a;far-miR159;ssp-miR159a;bdi-miR159b-3p.1;;;;	21	100	20	95.24	95.24	0	0	2	21	2	21	2e-06	40.1
CTTGGACTGAAGGGAGCTCCCT	17	22	ath-miR319a	ath-miR319b;vvi-miR319b;vvi-miR319c;vvi-miR319f;aqc-miR319;rco-miR319a;rco-miR319b;rco-miR319c;aly-miR319a-3p;aly-miR319b-3p;tae-miR319;gma-miR319h;gma-miR319j;gma-miR319k;gma-miR319m;aau-miR319;amg-miR319;vun-miR319a;cca-miR319;lus-miR319a;nta-miR319a;nta-miR319b;hbr-miR319;mdm-miR319a;mdm-miR319b;mes-miR319a;mes-miR319b;mes-miR319c;mes-miR319d;mes-miR319e;mtr-miR319d-3p;stu-miR319a-3p;sly-miR31…	21	100	21	95.45	100	0	0	2	22	1	21	6e-07	42.1
TCGGACCAGGCTTCATTCCTCT	17	22	osa-miR166g-3p	osa-miR166h-3p;sbi-miR166f;zma-miR166l-3p;zma-miR166m-3p;mtr-miR166c;mtr-miR166f;aqc-miR166a;aqc-miR166d;pab-miR166a;tcc-miR166c;ssl-miR166a;dpr-miR166a;lus-miR166e;cme-miR166e;mes-miR166j;stu-miR166b;sly-miR166c-3p;;;;	21	100	21	95.45	100	0	0	1	21	1	21	6e-07	42.1
TTGGACCAGGCTTCATTCCCCA	17	22	mes-miR166i	NA	21	100	21	95.45	100	0	0	1	21	1	21	6e-07	42.1
ATTTGGATTGAAGGGAGCTCT	17	21	osa-miR159a.1	osa-miR159b;sbi-miR159a;sof-miR159a;sof-miR159b;sof-miR159d;zma-miR159a-3p;zma-miR159b-3p;tae-miR159a;tae-miR159b;zma-miR159f-3p;zma-miR159j-3p;zma-miR159k-3p;hvu-miR159b;hvu-miR159a;far-miR159;ssp-miR159a;bdi-miR159b-3p.1;;;;	21	100	20	95.24	95.24	0	0	2	21	1	20	2e-06	40.1
NCGGACCAGGCTTCATTCCCC	17	21	ath-miR166a-3p	ath-miR166b-3p;ath-miR166c;ath-miR166d;ath-miR166e-3p;ath-miR166f;ath-miR166g;osa-miR166a-3p;osa-miR166b-3p;osa-miR166c-3p;osa-miR166d-3p;osa-miR166f;osa-miR166j-3p;zma-miR166a-3p;mtr-miR166a;gma-miR166a-3p;gma-miR166b;ptc-miR166a;ptc-miR166b;ptc-miR166c;ptc-miR166d;ptc-miR166e;ptc-miR166f;ptc-miR166g;ptc-miR166h;ptc-miR166i;ptc-miR166j;ptc-miR166k;ptc-miR166l;ptc-miR166m;mtr-miR166e-3p;mtr-miR16…	21	100	20	95.24	95.24	0	0	2	21	2	21	2e-06	40.1
TTCCACAGCTTTCTTGAACAT	17	21	mdm-miR396a	NA	21	100	20	95.24	95.24	0	0	1	20	1	20	2e-06	40.1
TTGGACCAGGCTTCATTCCCA	17	21	mes-miR166i	NA	21	100	20	95.24	95.24	0	0	1	20	1	20	2e-06	40.1
TCGGACCAGGCTTCATTCCTTA	16	22	ptc-miR166n	ptc-miR166o;ptc-miR166q;pab-miR166b;lus-miR166f;bdi-miR166j;ata-miR166c-3p	21	100	21	95.45	100	0	0	1	21	1	21	6e-07	42.1
TTTGGATTGAAGGGAGCTCTTA	16	22	ath-miR159b-3p	aly-miR159b-3p;lus-miR159c	21	100	21	95.45	100	0	0	1	21	1	21	6e-07	42.1
CCGGACCAGGCTTCATTCCTC	16	21	osa-miR166g-3p	osa-miR166h-3p;sbi-miR166f;zma-miR166l-3p;zma-miR166m-3p;mtr-miR166c;mtr-miR166f;aqc-miR166a;aqc-miR166d;pab-miR166a;tcc-miR166c;ssl-miR166a;dpr-miR166a;lus-miR166e;cme-miR166e;mes-miR166j;stu-miR166b;sly-miR166c-3p;;;;	21	100	20	95.24	95.24	0	0	2	21	2	21	2e-06	40.1
CTCGGACCAGGCTTCATTCCA	16	21	gma-miR166h-3p	bdi-miR166f;gma-miR166k;atr-miR166b	21	100	20	95.24	95.24	0	0	1	20	2	21	2e-06	40.1
GCTCACTGCTCTATCTGTCACA	16	22	zma-miR156l-3p	stu-miR156h-3p;stu-miR156i-3p;stu-miR156j-3p;stu-miR156k-3p;sly-miR156d-3p;ata-miR156c-3p	22	100	21	95.45	95.45	0	0	1	21	1	21	6e-07	42.1
TCGGATCAGGCTTCATTCCTT	16	21	osa-miR166i-3p	NA	21	100	20	95.24	95.24	0	0	1	20	1	20	2e-06	40.1
TTTGGACTGAAGGGAGCTCTG	16	21	aqc-miR159	NA	21	100	20	95.24	95.24	0	0	1	20	1	20	2e-06	40.1
TTGGATTGAAGGGAGCTCTC	15	20	lus-miR159b	NA	21	100	20	100	95.24	0	0	1	20	2	21	2e-06	40.1
CCGATAAACCTCTGCATCCAG	15	21	ath-miR162a-3p	ath-miR162b-3p;osa-miR162a;mtr-miR162;ptc-miR162a;ptc-miR162b;ghr-miR162a;cpa-miR162a;vvi-miR162;sly-miR162;sbi-miR162;csi-miR162-3p;rco-miR162;aly-miR162a-3p;aly-miR162b-3p;tcc-miR162;gma-miR162b;gma-miR162c;aau-miR162;vun-miR162;lus-miR162a;lus-miR162b;nta-miR162a;nta-miR162b;pde-miR162;htu-miR162a;hpe-miR162a;mdm-miR162a;mdm-miR162b;cme-miR162;mes-miR162;stu-miR162a-3p;stu-miR162b-3p;ppe-miR16…	21	100	20	95.24	95.24	0	0	2	21	2	21	2e-06	40.1
TTAGATTCACGCACAAACTC	14	20	ath-miR403-3p	ptc-miR403a;ptc-miR403b;ptc-miR403c-3p;vvi-miR403a;vvi-miR403b;vvi-miR403c;vvi-miR403d;vvi-miR403e;vvi-miR403f;rco-miR403a;rco-miR403b;aly-miR403a-3p;csi-miR403;tcc-miR403a;tcc-miR403b;bna-miR403;htu-miR403a;htu-miR403b;htu-miR403c;htu-miR403d;htu-miR403e;har-miR403a;hpe-miR403a;mdm-miR403a;mdm-miR403b;mes-miR403a;mes-miR403b;ptc-miR403d;aly-miR403b-3p;ppe-miR403;bra-miR403-3p;;;;;;;;;;;;;;;;;;	21	100	20	100	95.24	0	0	1	20	1	20	2e-06	40.1
TCGGACCAGGCTTCATCCCCCA	14	22	ath-miR165a-3p	ath-miR165b;bna-miR166f;lus-miR166b	21	100	21	95.45	100	0	0	1	21	1	21	6e-07	42.1
ATGTGTTCTCAGGTCACCCC	14	20	ahy-miR398	lus-miR398b;lus-miR398c	20	100	19	95	95	0	0	2	20	1	19	9e-06	38.2
CCCGCCTTGCATCAACTGAAG	14	21	ath-miR168a-3p	ptc-miR168a-3p;ptc-miR168b-3p;aly-miR168a-3p;mtr-miR168c-3p;sly-miR168b-3p;bra-miR168b-3p;bra-miR168c-3p	21	100	20	95.24	95.24	0	0	1	20	1	20	2e-06	40.1
TCCCACGGCTTTCTTGAACTC	14	21	pde-miR396	NA	21	100	20	95.24	95.24	0	0	1	20	1	20	2e-06	40.1
TCGGACCAGGCTTCATTCTT	14	20	cme-miR166i	NA	20	100	19	95	95	0	0	1	19	1	19	9e-06	38.2
TGGAGAAGCAGGGTACGTGCT	14	21	osa-miR164c	cca-miR164	21	100	20	95.24	95.24	0	0	1	20	1	20	2e-06	40.1
GCCGTAAACGATGGATACT	13	19	hbr-miR6173	NA	20	100	19	100	95	0	0	1	19	2	20	8e-06	38.2
TCCCACGGCTTTCTTGAACT	13	20	pde-miR396	NA	21	100	20	100	95.24	0	0	1	20	1	20	2e-06	40.1
TTTGGAGTGAAGGGAGCTCT	13	20	zma-miR159h-3p	zma-miR159i-3p	21	100	20	100	95.24	0	0	1	20	1	20	2e-06	40.1
TCGGACCAGGCTTCATTCCCTA	13	22	osa-miR166m	csi-miR166d	21	100	21	95.45	100	0	0	1	21	1	21	6e-07	42.1
TCGGACCAGGCTTCATTCCCTC	13	22	osa-miR166m	csi-miR166d	21	100	21	95.45	100	0	0	1	21	1	21	6e-07	42.1
TGTGTTCTCAGGTCACCCCTA	13	21	ahy-miR398	lus-miR398b;lus-miR398c	20	100	20	95.24	100	0	0	1	20	1	20	2e-06	40.1
TGTGTTCTCAGGTCACCCCTCT	13	22	ssl-miR398	lus-miR398d;lus-miR398e	21	100	21	95.45	100	0	0	1	21	1	21	6e-07	42.1
TTTGGATTGAAGGGAGCTCTCT	13	22	lus-miR159b	NA	21	100	21	95.45	100	0	0	1	21	1	21	6e-07	42.1
TTTGGCATTCTGTCCACCTCC	13	21	ath-miR394a	ath-miR394b-5p;osa-miR394;sbi-miR394a;zma-miR394a-5p;zma-miR394b-5p;ptc-miR394a-5p;ptc-miR394b-5p;vvi-miR394b;sbi-miR394b;ghr-miR394b;ghr-miR394a;aly-miR394a-5p;aly-miR394b-5p;ahy-miR394;gma-miR394b-5p;gma-miR394a-5p;csi-miR394;tcc-miR394a;tcc-miR394b;gma-miR394c-5p;bdi-miR394;ssl-miR394;gma-miR394d;gma-miR394e;gma-miR394f;bna-miR394a;bna-miR394b;mes-miR394a;cca-miR394;lus-miR394a;lus-miR394b;nta…	20	100	20	95.24	100	0	0	2	21	1	20	2e-06	40.1
CTCCACGGCTTTCTTGAACTC	13	21	atr-miR396d	NA	21	100	20	95.24	95.24	0	0	1	20	1	20	2e-06	40.1
CTCGGACCAGGCTTCATTCCCC	12	22	bdi-miR166e-3p	NA	21	100	21	95.45	100	0	0	1	21	1	21	6e-07	42.1
CTTCCACGGCTTTCTTGAACTG	12	22	ptc-miR396f	mdm-miR396f;mdm-miR396g;cme-miR396e	21	100	21	95.45	100	0	0	2	22	1	21	6e-07	42.1
TCTCGGACCAGGCTTCATTCCA	12	22	gma-miR166h-3p	bdi-miR166f;gma-miR166k;atr-miR166b	21	100	21	95.45	100	0	0	1	21	1	21	6e-07	42.1
TCTCTCCCTCAAGGGCTTCTA	12	21	aqc-miR477e	aqc-miR477a;aqc-miR477b	20	100	20	95.24	100	0	0	2	21	1	20	2e-06	40.1
TTTGGATTGAAGGGAGCTCTTG	12	22	ath-miR159b-3p	aly-miR159b-3p;lus-miR159c	21	100	21	95.45	100	0	0	1	21	1	21	6e-07	42.1
ATCCACAGCTTTCTTGAACTT	12	21	ath-miR396b-5p	osa-miR396c-5p;sbi-miR396c;gma-miR396b-5p;ptc-miR396c;ptc-miR396d;ptc-miR396e-5p;mtr-miR396a-5p;bna-miR396a;pta-miR396;gma-miR396c;aqc-miR396b;zma-miR396e-5p;zma-miR396f-5p;ccl-miR396;rco-miR396;aly-miR396b-5p;bgy-miR396b;bcy-miR396b;tcc-miR396c;tcc-miR396e;bdi-miR396e-5p;gma-miR396k-5p;cca-miR396a-5p;lus-miR396b;nta-miR396b;nta-miR396c;mdm-miR396c;mdm-miR396d;mdm-miR396e;cme-miR396a;cme-miR396c;…	21	100	20	95.24	95.24	0	0	2	21	2	21	2e-06	40.1
TTGGCATTCTGTCCACCTCG	12	20	ath-miR394a	ath-miR394b-5p;osa-miR394;sbi-miR394a;zma-miR394a-5p;zma-miR394b-5p;ptc-miR394a-5p;ptc-miR394b-5p;vvi-miR394b;sbi-miR394b;ghr-miR394b;ghr-miR394a;aly-miR394a-5p;aly-miR394b-5p;ahy-miR394;gma-miR394b-5p;gma-miR394a-5p;csi-miR394;tcc-miR394a;tcc-miR394b;gma-miR394c-5p;bdi-miR394;ssl-miR394;gma-miR394d;gma-miR394e;gma-miR394f;bna-miR394a;bna-miR394b;mes-miR394a;cca-miR394;lus-miR394a;lus-miR394b;nta…	20	100	19	95	95	0	0	1	19	1	19	9e-06	38.2
TCGGACCAGGCTTCATTCCCCCT	11	23	ctr-miR166	csi-miR166a;lus-miR166i;hbr-miR166b;lus-miR166k	22	100	22	95.65	100	0	0	1	22	1	22	2e-07	44.1
TTGGACTGAAGGGAGCTCCCTT	11	22	ath-miR319a	ath-miR319b;vvi-miR319b;vvi-miR319c;vvi-miR319f;aqc-miR319;rco-miR319a;rco-miR319b;rco-miR319c;aly-miR319a-3p;aly-miR319b-3p;tae-miR319;gma-miR319h;gma-miR319j;gma-miR319k;gma-miR319m;aau-miR319;amg-miR319;vun-miR319a;cca-miR319;lus-miR319a;nta-miR319a;nta-miR319b;hbr-miR319;mdm-miR319a;mdm-miR319b;mes-miR319a;mes-miR319b;mes-miR319c;mes-miR319d;mes-miR319e;mtr-miR319d-3p;stu-miR319a-3p;sly-miR31…	21	100	21	95.45	100	0	0	1	21	1	21	6e-07	42.1
TTTCCACGGCTTTCTTGAACTG	11	22	ptc-miR396f	mdm-miR396f;mdm-miR396g;cme-miR396e	21	100	21	95.45	100	0	0	2	22	1	21	6e-07	42.1
CCGGACCAGGCTTCATTCCCA	11	21	ppt-miR166j	ppt-miR166k;ppt-miR166l	21	100	20	95.24	95.24	0	0	1	20	2	21	2e-06	40.1
TTCGTTGTCTGTTCGACCTTT	11	21	ath-miR858a	aly-miR858-5p	21	100	20	95.24	95.24	0	0	1	20	2	21	2e-06	40.1
TTGGAGAAGCAGGGCACGTGT	11	21	zma-miR164h-5p	NA	21	100	20	95.24	95.24	0	0	2	21	1	20	2e-06	40.1
TTCTGAACTCTCTCCCTCAAC	10	21	ptc-miR1446a	ptc-miR1446b;ptc-miR1446c;ptc-miR1446d;ptc-miR1446e	20	100	20	95.24	100	0	0	1	20	1	20	2e-06	40.1
TTTCCACGGCTTTCTTGAACC	10	21	smo-miR396	NA	20	100	20	95.24	100	0	0	2	21	1	20	2e-06	40.1
ACGATAAACCTCTGCATCCAG	10	21	ath-miR162a-3p	ath-miR162b-3p;osa-miR162a;mtr-miR162;ptc-miR162a;ptc-miR162b;ghr-miR162a;cpa-miR162a;vvi-miR162;sly-miR162;sbi-miR162;csi-miR162-3p;rco-miR162;aly-miR162a-3p;aly-miR162b-3p;tcc-miR162;gma-miR162b;gma-miR162c;aau-miR162;vun-miR162;lus-miR162a;lus-miR162b;nta-miR162a;nta-miR162b;pde-miR162;htu-miR162a;hpe-miR162a;mdm-miR162a;mdm-miR162b;cme-miR162;mes-miR162;stu-miR162a-3p;stu-miR162b-3p;ppe-miR16…	21	100	20	95.24	95.24	0	0	2	21	2	21	2e-06	40.1
ATTGGATTGAAGGGAGCTCTG	10	21	osa-miR159a.1	osa-miR159b;sbi-miR159a;sof-miR159a;sof-miR159b;sof-miR159d;zma-miR159a-3p;zma-miR159b-3p;tae-miR159a;tae-miR159b;zma-miR159f-3p;zma-miR159j-3p;zma-miR159k-3p;hvu-miR159b;hvu-miR159a;far-miR159;ssp-miR159a;bdi-miR159b-3p.1;;;;	21	100	20	95.24	95.24	0	0	2	21	2	21	2e-06	40.1
CTCCACAGCTTTCTTGAACTG	10	21	ath-miR396a-5p	osa-miR396a-5p;osa-miR396b-5p;sbi-miR396b;sbi-miR396a;sof-miR396;gma-miR396a-5p;zma-miR396b-5p;zma-miR396a-5p;ptc-miR396a;ptc-miR396b;mtr-miR396b-5p;ghr-miR396a;ghr-miR396b;vvi-miR396d;vvi-miR396c;lja-miR396;aqc-miR396a;aly-miR396a-5p;csi-miR396a;csi-miR396b;bgy-miR396a;bcy-miR396a;tcc-miR396a;tcc-miR396b;bdi-miR396d-5p;bdi-miR396c-5p;ssp-miR396;gma-miR396i-5p;aau-miR396;amg-miR396;ssl-miR396;dpr…	21	100	20	95.24	95.24	0	0	2	21	2	21	2e-06	40.1
GCTCACTGCTCTATCTGTCACG	10	22	zma-miR156l-3p	stu-miR156h-3p;stu-miR156i-3p;stu-miR156j-3p;stu-miR156k-3p;sly-miR156d-3p;ata-miR156c-3p	22	100	21	95.45	95.45	0	0	1	21	1	21	6e-07	42.1
NCGGACCAGGCTTCATTCCTT	10	21	ptc-miR166n	ptc-miR166o;ptc-miR166q;pab-miR166b;lus-miR166f;bdi-miR166j;ata-miR166c-3p	21	100	20	95.24	95.24	0	0	2	21	2	21	2e-06	40.1
TTAGATTCACGCACAAACTCC	10	21	ath-miR403-3p	ptc-miR403a;ptc-miR403b;ptc-miR403c-3p;vvi-miR403a;vvi-miR403b;vvi-miR403c;vvi-miR403d;vvi-miR403e;vvi-miR403f;rco-miR403a;rco-miR403b;aly-miR403a-3p;csi-miR403;tcc-miR403a;tcc-miR403b;bna-miR403;htu-miR403a;htu-miR403b;htu-miR403c;htu-miR403d;htu-miR403e;har-miR403a;hpe-miR403a;mdm-miR403a;mdm-miR403b;mes-miR403a;mes-miR403b;ptc-miR403d;aly-miR403b-3p;ppe-miR403;bra-miR403-3p;;;;;;;;;;;;;;;;;;	21	100	20	95.24	95.24	0	0	1	20	1	20	2e-06	40.1
ATTGGATTGAAGGGAGCTCC	9	20	osa-miR159c	NA	21	100	20	100	95.24	0	0	1	20	1	20	2e-06	40.1
TGCCTGGCTCCCTGTATGC	9	19	gma-miR160b	gma-miR160c;gma-miR160d;gma-miR160e;htu-miR160a;bdi-miR160f	20	100	19	100	95	0	0	1	19	1	19	8e-06	38.2
CTTGGATTGAAGGGAGCTCTT	9	21	bdi-miR159a-3p	NA	20	100	20	95.24	100	0	0	1	20	1	20	2e-06	40.1
GCTTGGACTGAAGGGAGCTCC	9	21	ppt-miR319a	ppt-miR319b;sly-miR319a	20	100	20	95.24	100	0	0	2	21	1	20	2e-06	40.1
TCGGACCAGGCTTCATTCCCCCA	9	23	ctr-miR166	csi-miR166a;lus-miR166i;hbr-miR166b;lus-miR166k	22	100	22	95.65	100	0	0	1	22	1	22	2e-07	44.1
TCGGACCAGGCTTCATTCCTTG	9	22	ptc-miR166n	ptc-miR166o;ptc-miR166q;pab-miR166b;lus-miR166f;bdi-miR166j;ata-miR166c-3p	21	100	21	95.45	100	0	0	1	21	1	21	6e-07	42.1
TTTGGATTGAAGGGAGCTCTCC	9	22	lus-miR159b	NA	21	100	21	95.45	100	0	0	1	21	1	21	6e-07	42.1
ATCATGCTATCTCTTTGGATC	9	21	ath-miR393a-3p	aly-miR393a-3p	21	100	20	95.24	95.24	0	0	1	20	1	20	2e-06	40.1
GCGGACCAGGCTTCATTCCCT	9	21	osa-miR166m	csi-miR166d	21	100	20	95.24	95.24	0	0	2	21	2	21	2e-06	40.1
GGAATGTTGTTTGGCTCGAGC	9	21	aly-miR166g-5p	gma-miR166h-5p;gma-miR166j-5p;stu-miR166c-5p	21	100	20	95.24	95.24	0	0	1	20	1	20	2e-06	40.1
TGACAGAAGAGAGTGAGCACG	9	21	ama-miR156	NA	21	100	20	95.24	95.24	0	0	1	20	2	21	2e-06	40.1
TTCCACAGCTTTCTTGAACAC	9	21	mdm-miR396a	NA	21	100	20	95.24	95.24	0	0	1	20	1	20	2e-06	40.1
GGAATGTTGTTTGGCTCGAGGT	8	22	aly-miR166g-5p	gma-miR166h-5p;gma-miR166j-5p;stu-miR166c-5p	21	100	21	95.45	100	0	0	1	21	1	21	6e-07	42.1
TCGATAAACCTCTGCATCCAGA	8	22	ath-miR162a-3p	ath-miR162b-3p;osa-miR162a;mtr-miR162;ptc-miR162a;ptc-miR162b;ghr-miR162a;cpa-miR162a;vvi-miR162;sly-miR162;sbi-miR162;csi-miR162-3p;rco-miR162;aly-miR162a-3p;aly-miR162b-3p;tcc-miR162;gma-miR162b;gma-miR162c;aau-miR162;vun-miR162;lus-miR162a;lus-miR162b;nta-miR162a;nta-miR162b;pde-miR162;htu-miR162a;hpe-miR162a;mdm-miR162a;mdm-miR162b;cme-miR162;mes-miR162;stu-miR162a-3p;stu-miR162b-3p;ppe-miR16…	21	100	21	95.45	100	0	0	1	21	1	21	6e-07	42.1
TCGGACCAGGCTTCATTCCCTG	8	22	osa-miR166m	csi-miR166d	21	100	21	95.45	100	0	0	1	21	1	21	6e-07	42.1
TCGGACCAGGCTTCATTCTCA	8	21	cme-miR166i	NA	20	100	20	95.24	100	0	0	1	20	1	20	2e-06	40.1
TCTTTATGTCACGATGTATGAT	8	22	cca-miR6111-5p	NA	22	100	21	95.45	95.45	0	0	1	21	1	21	6e-07	42.1
TGCCTGGCTCCCTGTATGCA	8	20	gma-miR160b	gma-miR160c;gma-miR160d;gma-miR160e;htu-miR160a;bdi-miR160f	20	100	19	95	95	0	0	1	19	1	19	9e-06	38.2
TTGGATTGAAGGGAGCTCTAT	8	21	osa-miR159f	NA	21	100	20	95.24	95.24	0	0	1	20	2	21	2e-06	40.1
CGGACCAGGCTTCATTCCCCC	7	21	ctr-miR166	csi-miR166a;lus-miR166i;hbr-miR166b;lus-miR166k	22	100	21	100	95.45	0	0	1	21	2	22	5e-07	42.1
GGAATGTTGTTTGGCTCGAG	7	20	aly-miR166g-5p	gma-miR166h-5p;gma-miR166j-5p;stu-miR166c-5p	21	100	20	100	95.24	0	0	1	20	1	20	2e-06	40.1
GTGTTCTCAGGTCACCCCTC	7	20	ssl-miR398	lus-miR398d;lus-miR398e	21	100	20	100	95.24	0	0	1	20	2	21	2e-06	40.1
TCCACAGCTTTCTTGAACTG	7	20	ath-miR396a-5p	osa-miR396a-5p;osa-miR396b-5p;sbi-miR396b;sbi-miR396a;sof-miR396;gma-miR396a-5p;zma-miR396b-5p;zma-miR396a-5p;ptc-miR396a;ptc-miR396b;mtr-miR396b-5p;ghr-miR396a;ghr-miR396b;vvi-miR396d;vvi-miR396c;lja-miR396;aqc-miR396a;aly-miR396a-5p;csi-miR396a;csi-miR396b;bgy-miR396a;bcy-miR396a;tcc-miR396a;tcc-miR396b;bdi-miR396d-5p;bdi-miR396c-5p;ssp-miR396;gma-miR396i-5p;aau-miR396;amg-miR396;ssl-miR396;dpr…	21	100	20	100	95.24	0	0	1	20	2	21	2e-06	40.1
CTTTGGATTGAAGGGAGCTCTA	7	22	ath-miR159a	gma-miR159a-3p;ptc-miR159a;ptc-miR159b;bna-miR159;vvi-miR159c;sly-miR159;bra-miR159a;mtr-miR159a;pvu-miR159a.1;rco-miR159;aly-miR159a-3p;ahy-miR159;csi-miR159;gma-miR159e-3p;mes-miR159a;nta-miR159;hbr-miR159a;htu-miR159a;cme-miR159a;mes-miR159b;ppe-miR159;cpa-miR159a;atr-miR159;;;;;;;;;;	21	100	21	95.45	100	0	0	2	22	1	21	6e-07	42.1
TCGGACCAGGCTTCATTCCCCCG	7	23	ctr-miR166	csi-miR166a;lus-miR166i;hbr-miR166b;lus-miR166k	22	100	22	95.65	100	0	0	1	22	1	22	2e-07	44.1
TCGGACCAGGCTTCATTCCTCA	7	22	osa-miR166g-3p	osa-miR166h-3p;sbi-miR166f;zma-miR166l-3p;zma-miR166m-3p;mtr-miR166c;mtr-miR166f;aqc-miR166a;aqc-miR166d;pab-miR166a;tcc-miR166c;ssl-miR166a;dpr-miR166a;lus-miR166e;cme-miR166e;mes-miR166j;stu-miR166b;sly-miR166c-3p;;;;	21	100	21	95.45	100	0	0	1	21	1	21	6e-07	42.1
TTGAAGCTGCCAGCATGATCTG	7	22	osa-miR167d-5p	osa-miR167e-5p;osa-miR167f;osa-miR167g;osa-miR167h-5p;osa-miR167i-5p;osa-miR167j;sbi-miR167d;sbi-miR167f;sbi-miR167g;sbi-miR167e;sbi-miR167c;sof-miR167a;sof-miR167b;zma-miR167e-5p;zma-miR167f-5p;zma-miR167g-5p;zma-miR167h-5p;zma-miR167i-5p;ptc-miR167e;vvi-miR167a;gma-miR167c;lja-miR167;sbi-miR167h;zma-miR167j-5p;gso-miR167a;csi-miR167c;csi-miR167a;ssp-miR167b;gma-miR167j;mtr-miR167b-5p;dpr-miR167…	21	100	21	95.45	100	0	0	2	22	1	21	6e-07	42.1
TTTGGATTGAAGGGAGCTCTGT	7	22	osa-miR159a.1	osa-miR159b;sbi-miR159a;sof-miR159a;sof-miR159b;sof-miR159d;zma-miR159a-3p;zma-miR159b-3p;tae-miR159a;tae-miR159b;zma-miR159f-3p;zma-miR159j-3p;zma-miR159k-3p;hvu-miR159b;hvu-miR159a;far-miR159;ssp-miR159a;bdi-miR159b-3p.1;;;;	21	100	21	95.45	100	0	0	1	21	1	21	6e-07	42.1
GCGGACCAGGCTTCATTCCTT	7	21	ptc-miR166n	ptc-miR166o;ptc-miR166q;pab-miR166b;lus-miR166f;bdi-miR166j;ata-miR166c-3p	21	100	20	95.24	95.24	0	0	2	21	2	21	2e-06	40.1
NCGGACCAGGCTTCATTCCCT	7	21	osa-miR166m	csi-miR166d	21	100	20	95.24	95.24	0	0	2	21	2	21	2e-06	40.1
TAGGCAGTGGCTTGGTTAAGG	7	21	gma-miR4995	NA	21	100	20	95.24	95.24	0	0	2	21	1	20	2e-06	40.1
TCGGACCAGGCTTCATCCCT	7	20	aly-miR165a-3p	aly-miR165b-3p	20	100	19	95	95	0	0	1	19	1	19	9e-06	38.2
TGACAGAAGAGAGTGAGCATC	7	21	cca-miR156b	NA	21	100	20	95.24	95.24	0	0	1	20	1	20	2e-06	40.1
TGCGGCATCATCAAGATTCAC	7	21	cme-miR172f	NA	21	100	20	95.24	95.24	0	0	1	20	20	1	2e-06	40.1
TTGGATTGAAGGGAGCTCTTT	7	21	ath-miR159b-3p	aly-miR159b-3p;lus-miR159c	21	100	20	95.24	95.24	0	0	1	20	2	21	2e-06	40.1
TCCACGGCTTTCTTGAACTT	6	20	atr-miR396d	NA	21	100	20	100	95.24	0	0	1	20	2	21	2e-06	40.1
TTGGATTGAAGGGAGCTCCA	6	20	osa-miR159c	NA	21	100	20	100	95.24	0	0	1	20	2	21	2e-06	40.1
TAGCCGTAAACGATGGATACT	6	21	hbr-miR6173	NA	20	100	20	95.24	100	0	0	2	21	1	20	2e-06	40.1
TCGAACCAGGCTTCATTCCCCA	6	22	osa-miR166e-3p	NA	21	100	21	95.45	100	0	0	1	21	1	21	6e-07	42.1
TGACAGAAGAGAGTGAGCACTT	6	22	gma-miR156q	gma-miR156s	21	100	21	95.45	100	0	0	1	21	1	21	6e-07	42.1
ACGGACCAGGCTTCATTCCTC	6	21	osa-miR166g-3p	osa-miR166h-3p;sbi-miR166f;zma-miR166l-3p;zma-miR166m-3p;mtr-miR166c;mtr-miR166f;aqc-miR166a;aqc-miR166d;pab-miR166a;tcc-miR166c;ssl-miR166a;dpr-miR166a;lus-miR166e;cme-miR166e;mes-miR166j;stu-miR166b;sly-miR166c-3p;;;;	21	100	20	95.24	95.24	0	0	2	21	2	21	2e-06	40.1
ATCCACAGCTTTCTTGAACTG	6	21	ath-miR396a-5p	osa-miR396a-5p;osa-miR396b-5p;sbi-miR396b;sbi-miR396a;sof-miR396;gma-miR396a-5p;zma-miR396b-5p;zma-miR396a-5p;ptc-miR396a;ptc-miR396b;mtr-miR396b-5p;ghr-miR396a;ghr-miR396b;vvi-miR396d;vvi-miR396c;lja-miR396;aqc-miR396a;aly-miR396a-5p;csi-miR396a;csi-miR396b;bgy-miR396a;bcy-miR396a;tcc-miR396a;tcc-miR396b;bdi-miR396d-5p;bdi-miR396c-5p;ssp-miR396;gma-miR396i-5p;aau-miR396;amg-miR396;ssl-miR396;dpr…	21	100	20	95.24	95.24	0	0	2	21	2	21	2e-06	40.1
CCGGACCAGGCTTCATTCCCCC	6	22	ctr-miR166	csi-miR166a;lus-miR166i;hbr-miR166b;lus-miR166k	22	100	21	95.45	95.45	0	0	2	22	2	22	6e-07	42.1
CGGACCAGGCTTCATTCCCCG	6	21	ath-miR166a-3p	ath-miR166b-3p;ath-miR166c;ath-miR166d;ath-miR166e-3p;ath-miR166f;ath-miR166g;osa-miR166a-3p;osa-miR166b-3p;osa-miR166c-3p;osa-miR166d-3p;osa-miR166f;osa-miR166j-3p;zma-miR166a-3p;mtr-miR166a;gma-miR166a-3p;gma-miR166b;ptc-miR166a;ptc-miR166b;ptc-miR166c;ptc-miR166d;ptc-miR166e;ptc-miR166f;ptc-miR166g;ptc-miR166h;ptc-miR166i;ptc-miR166j;ptc-miR166k;ptc-miR166l;ptc-miR166m;mtr-miR166e-3p;mtr-miR16…	21	100	20	95.24	95.24	0	0	1	20	2	21	2e-06	40.1
GTCCACGGCTTTCTTGAACTT	6	21	atr-miR396d	NA	21	100	20	95.24	95.24	0	0	2	21	2	21	2e-06	40.1
NTCCACAGCTTTCTTGAACTT	6	21	ath-miR396b-5p	osa-miR396c-5p;sbi-miR396c;gma-miR396b-5p;ptc-miR396c;ptc-miR396d;ptc-miR396e-5p;mtr-miR396a-5p;bna-miR396a;pta-miR396;gma-miR396c;aqc-miR396b;zma-miR396e-5p;zma-miR396f-5p;ccl-miR396;rco-miR396;aly-miR396b-5p;bgy-miR396b;bcy-miR396b;tcc-miR396c;tcc-miR396e;bdi-miR396e-5p;gma-miR396k-5p;cca-miR396a-5p;lus-miR396b;nta-miR396b;nta-miR396c;mdm-miR396c;mdm-miR396d;mdm-miR396e;cme-miR396a;cme-miR396c;…	21	100	20	95.24	95.24	0	0	2	21	2	21	2e-06	40.1
TCGATAAGCCTCTGCATCCAA	6	21	osa-miR162b	NA	21	100	20	95.24	95.24	0	0	1	20	1	20	2e-06	40.1
TGCCTGGCTCCCTGTATGCG	6	20	gma-miR160b	gma-miR160c;gma-miR160d;gma-miR160e;htu-miR160a;bdi-miR160f	20	100	19	95	95	0	0	1	19	1	19	9e-06	38.2
TGCTCACTGCTCTATCTGTCAG	6	22	bdi-miR156f-3p	NA	22	100	21	95.45	95.45	0	0	2	22	1	21	6e-07	42.1
TGGACTGAAGGGAGCTCCCTT	6	21	ath-miR319a	ath-miR319b;vvi-miR319b;vvi-miR319c;vvi-miR319f;aqc-miR319;rco-miR319a;rco-miR319b;rco-miR319c;aly-miR319a-3p;aly-miR319b-3p;tae-miR319;gma-miR319h;gma-miR319j;gma-miR319k;gma-miR319m;aau-miR319;amg-miR319;vun-miR319a;cca-miR319;lus-miR319a;nta-miR319a;nta-miR319b;hbr-miR319;mdm-miR319a;mdm-miR319b;mes-miR319a;mes-miR319b;mes-miR319c;mes-miR319d;mes-miR319e;mtr-miR319d-3p;stu-miR319a-3p;sly-miR31…	21	100	20	95.24	95.24	0	0	1	20	2	21	2e-06	40.1
TTTGGATTGAAGAGAGCTCC	6	20	pta-miR159b	NA	20	100	19	95	95	0	0	2	20	1	19	9e-06	38.2

## Sheet: Table S3
Table S3: Novel miRNA sequences identified in Artemisia annua
Reference_ID			Precursor_Information								3p-miRNA_Information					5p-miRNA_Information				MFEI
Novel miRNA	NA	Novel_miRNA_ID	Precursor_Seq	GC_%	Precursor_start	Precurson_end	Strand	Precursor_count	MFE	miRNA_ID	miRNA_Seq	miRNA_start	miRNA_end	miRNA_count	miRNA_ID	miRNA_Seq	miRNA_start	miRNA_end	miRNA_count	NA
miRn-1	gi|1016572366|gb|KT965671.1|	xxx-m0001	ACGTAAAAACAACCGAGTGTCGGTTGGATCAAGCGCTTGTTTGATGCAATCGACGCTTTGTCGATGCGC	49.2754	63	131	+	4	-30.8	NA	NA	NA	NA	NA	xxx-m0001-5p	AACCGAGTGTCGGTTGGATCAAGC	73	96	3	0.905882
miRn-2	gi|159191670|gb|EY033893.1|EY033893	xxx-m0004	ACATTGACTTTTTTGATCATCGTCGCGTGTGCTGGATTAGCACACGCGACTAGATCAAGTTTTACGGATGA	43.662	12	82	+	4	-31.3	NA	NA	NA	NA	NA	xxx-m0004-5p	TTTTGATCATCGTCGCGTGTGC	22	43	4	1.00968
miRn-3	comp105876_c0_seq1_1	xxx-m0006	TCGTATTGGAGACTACACAGTCTCTTAATTAAACACTCCTCATCAAATTTAATGTTTAGTTAAGAGGCTCGTAGACTCCTCCCCAA	38.3721	4	89	-	3	-29	xxx-m0006-3p	TTTAGTTAAGAGGCTCGTAGAC	14	35	3	NA	NA	#N/A	NA	NA	0.878788
miRn-4	gi|159611625|gb|EY068369.1|EY068369	xxx-m0009	ATTATAATTATTAAGAACTCAACGGGACCTTCTACCTTAAATCAGACAAACAAAGAAGGGAATCCGTTGAGTTCTTACGCTTTCATGT	35.2273	173	260	+	7	-28	xxx-m0009-3p	AGGGAATCCGTTGAGTTCTTACGC	229	252	2	xxx-m0009-5p	TTAAGAACTCAACGGGACCTTC	183	204	4	0.903226
miRn-5	gi|159650963|gb|EY060904.1|EY060904	xxx-m0019	GATATTTTTTTCGGCCAGGAAAAAAAACGTGAAAAAAACGATTTTTTTTTGTCGAAAGTATATCA	27.6923	659	723	-	31	-18.6	NA	NA	NA	NA	NA	xxx-m0019-5p	TCGGCCAGGAAAAAAAACGTGA	692	713	30	1.03333
miRn-6	comp1732_c0_seq5_1	xxx-m0019	GGTAACATAATAATTAGTTGATTTAATTAATAATTTGCTATTTGTTCGAGTTAGTTTTAAATCGGCTAATCATTGTGTTAC	24.6914	189	269	+	10	-27	xxx-m0019-3p	AAATCGGCTAATCATTGTGT	247	266	10	NA	NA	#N/A	NA	NA	1.35
miRn-7	gi|159650964|gb|EY060905.1|EY060905	xxx-m0020	TGATATTTTTTTCGGCCAGGAAAAAAAACGTGAAAAAAACGATTTTTTTTTGTCGAAAGTATATCAA	26.8657	31	97	+	115	-19.3	NA	NA	NA	NA	NA	xxx-m0020-5p	TTCGGCCAGGAAAAAAAACGTG	41	62	115	1.07222
miRn-8	gi|159657650|gb|EY047700.1|EY047700	xxx-m0022	CAATGATGATCCTTTTTGTAGTGAACTAGAAAATTCTTTTTATCGAAATTCTAGTTATCTCAATAATGGATCTAAGAGT	27.8481	129	207	+	4	-19.1	NA	NA	NA	NA	NA	xxx-m0022-5p	CCTTTTTGTAGTGAACTAGAAAAT	139	162	4	0.868182
miRn-9	comp1_c0_seq1_1	xxx-m0025	TTGACTACGTCCCTGCCCTTTGTGTTTGACGGGCGGTGTGTACAAAGGGCAGGGACGTAGTCAAC	55.3846	1	65	+	3288	-46	NA	NA	NA	NA	NA	xxx-m0025-5p	TGACTACGTCCCTGCCCTTTGT	2	23	3262	1.27778
miRn-10	gi|159662190|gb|EY071422.1|EY071422	xxx-m0026	ATATCTGGGCCAATTCTCAAGTAACGTATCCGCGTTAAGAACGTCACACCTAACATCCTTGAACATGGATACGTTGCTTGAGAATTGGCAGAACCGTGG	45.4545	17	115	+	65	-44	xxx-m0026-3p	GATACGTTGCTTGAGAATTGGC	84	105	65	NA	NA	NA	NA	NA	0.977778
miRn-11	comp23110_c0_seq3_1	xxx-m0030	TAATAATAGATTAAATGGGTTAGACGGGTCGATCTACCAACCTGTTTAACTCGTGTAACATGTTTAA	34.3284	13	79	-	7	-21.1	xxx-m0030-3p	AACCTGTTTAACTCGTGTA	23	41	3	xxx-m0030-5p	TTAAATGGGTTAGACGGGTC	50	69	4	0.917391
miRn-12	gi|159689785|gb|EY078820.1|EY078820	xxx-m0032	AGCACGTGGGACACGGCACGTGCGTGTCGGACACGTGTCCGAGCCGTGTCCGAGGCGTGTCCGTGTCCGACACGTGT	67.5325	126	202	+	8	-50	xxx-m0032-3p	GTGTCCGAGGCGTGTCCGTGTC	171	192	8	NA	NA	NA	NA	NA	0.961538
miRn-13	gi|159700772|gb|EY062538.1|EY062538	xxx-m0035	TAATAGTAAGCACTAGCTGTGAGCTGTGAGTAGTAGCTGTGAGCTCTGCTCACCGCTCACAGCTTCTTAAAGAAGC	47.3684	428	503	+	8	-36.2	xxx-m0035-3p	CTGCTCACCGCTCACAGCTTC	473	493	5	xxx-m0035-5p	CACTAGCTGTGAGCTGTGAGTAGT	438	461	3	1.00556
miRn-14	gi|159709801|gb|EY095003.1|EY095003	xxx-m0043	CATCGCCAGTAAACAGTCATCCTGGGACAGGTGTACGTACACCTGTCCCAGGGTGCCATGCTGGCGGTGAGAG	58.9041	204	276	+	4	-51	xxx-m0043-3p	CCTGTCCCAGGGTGCCATGCTG	245	266	1	xxx-m0043-5p	AAACAGTCATCCTGGGACAGGT	214	235	3	1.18605
miRn-15	gi|159718153|gb|EY069019.1|EY069019	xxx-m0044	TCAACGGGGATATGTCCCCGCTGAAAGTGTGTGCTACTTTTCATGGTGGCGCATTATTAGCGGGGACATGTCCCCGCCAA	53.75	636	715	-	4	-55.8	NA	NA	NA	NA	NA	xxx-m0044-5p	TATGTCCCCGCTGAAAGTGTGTG	683	705	4	1.29767
miRn-16	comp48447_c0_seq1_1	xxx-m0053	AAGAGGGATAACATGAGTTGTTTGTATATGTATAATCTAGTGTATTATTAACATATCACAGTAACTCGTGCTTTCTAATTTT	28.0488	72	153	+	5	-20	xxx-m0053-3p	CATATCACAGTAACTCGTGCT	123	143	3	xxx-m0053-5p	ACATGAGTTGTTTGTATATGTATA	82	105	1	0.869565
miRn-17	comp5787_c0_seq1_1	xxx-m0056	TATATTTATTATATTATTGGAGTGATCGTGTGATAACTTTTTGTTATTATTCATTCACGATATTATATGAGTGAA	22.6667	190	264	-	9	-19.4	NA	NA	NA	NA	NA	xxx-m0056-5p	ATATTATTGGAGTGATCGTGTG	233	254	9	1.14118
miRn-18	gi|259538863|gb|EZ152728.1|	xxx-m0073	TTTTCTAGGCTTATGAGGTTATCCACTTGGGCTTATGACTTTATATGAGTTTATAAAGTTAATAAGCTCAAGTGGATGAACTCACAAGC	34.8315	262	350	+	5	-44.9	NA	NA	NA	NA	NA	xxx-m0073-5p	TTATGAGGTTATCCACTTGGGC	272	293	5	1.44839
miRn-19	gi|259548467|gb|EZ162036.1|	xxx-m0076	GGTTGGTCCGGAGTTTCTGTATCCCCGGTAGTGCCGAAGTAAGCGGCATTACCCGAGGGTACAGAAAGAACGTGATGAAAATTG	51.1905	231	314	+	4	-39.3	xxx-m0076-3p	CCCGAGGGTACAGAAAGAACGTG	282	304	3	xxx-m0076-5p	GAGTTTCTGTATCCCCGGT	241	259	1	0.913953
miRn-20	gi|259552559|gb|EZ165851.1|	xxx-m0080	AGTGCTTAATTATAAGCAATCCCAAATACAGGTTATAGCTATTATACTTTCAAAATTAGACATATATAGAGGGTGTTTGGGATTGCTTAATTAACTGC	30.6122	163	260	-	23	-27.1	xxx-m0080-3p	TAGAGGGTGTTTGGGATTGCTT	173	194	23	NA	NA	NA	NA	NA	0.903333
miRn-21	gi|259576787|gb|EZ269490.1|	xxx-m0086	GTTTGTTGGGTGGTTGACTGCTCATGTGTGCAAGGTCAACAGTGAAGGATGATGACGGTTGACCTTGCACACATGGGGGGTCAACCCACCCAACAAACC	52.5253	11	109	-	18	-71.6	NA	NA	NA	NA	NA	xxx-m0086-5p	TGGTTGACTGCTCATGTGTGCA	78	99	18	1.37692
miRn-22	gi|259577557|gb|EZ270260.1|	xxx-m0087	TTAAGAGCGAGGGAGTTACGAGTTTATGGCGCGGTTCGTCGCTCACGGTGAACCGCGCCATGATTGTAACTGCCTCGCAGTTA	54.2169	163	245	+	3	-53	xxx-m0087-3p	CCGCGCCATGATTGTAACTGC	215	235	3	NA	NA	NA	NA	NA	1.17778
miRn-23	gi|259579552|gb|EZ272183.1|	xxx-m0089	AAAACTAGCAAGTATACGTTGGTTTGTTTCAAGTCCTAACGGGACAAGTATGGTGTCCCATGAGGACTTGAACCAATCCGACGTGTACTTAATTATTGG	41.4141	218	316	+	3	-47.1	xxx-m0089-3p	TTGAACCAATCCGACGTGTACT	285	306	3	NA	NA	NA	NA	NA	1.14878
miRn-24	gi|259580404|gb|EZ273035.1|	xxx-m0091	TTACTCATTTTTGTACTTGCTGTTTTATTTTCCAATTATTTCTTCAATTAATAAAACGAGAGAGAACTAAAATGAGTGC	26.5823	4	82	-	7	-18.3	xxx-m0091-3p	TAATAAAACGAGAGAGAACTA	14	34	5	xxx-m0091-5p	GTACTTGCTGTTTTATTTTC	51	70	1	0.871429
miRn-25	gi|259592369|gb|EZ403360.1|	xxx-m0094	CTCTCACCGCCAGCATGGCATCCTGGGACAGGTGTCCTGATGCCTGTCCCAGGGTGACTGTTTACTGGCGATGAGA	59.2105	197	272	-	23	-49.9	xxx-m0094-3p	TGTCCCAGGGTGACTGTTTACT	207	228	23	NA	NA	NA	NA	NA	1.10889
miRn-26	gi|259712602|gb|EZ187816.1|	xxx-m0098	GTGTTGAAGGGTTTTTGACCTGTTCTTTGTTACTATCTTGATCTTGTTATGATGAAGATAGTAACAAAGAACAGGTCAAAAACCCTTCAACACC	36.1702	348	441	+	3	-70.6	NA	NA	NA	NA	NA	xxx-m0098-5p	GTTTTTGACCTGTTCTTTGTT	358	378	3	2.07647
miRn-27	gi|259712769|gb|EZ187983.1|	xxx-m0100	CGCAATGGGCGAAAGCCTGACGGAGCAATGACCCGTGGGCCTTTTACCTCCACGCGGCATTGCTCCGTCAGGCTTTCGCCCATTGCGG	62.5	22	109	-	5	-75	NA	NA	NA	NA	NA	xxx-m0100-5p	GAAAGCCTGACGGAGCAATGAC	78	99	5	1.36364
miRn-28	gi|259713511|gb|EZ188725.1|	xxx-m0104	GTCTGGACCGTATCTGGGGAATAAGCATCGGCTGCTGGCACAGAGTTAGCCGATGCTTATTCCCCAGATACCGTCATTGCT	53.0864	296	376	-	6	-53.2	NA	NA	NA	NA	NA	xxx-m0104-5p	TATCTGGGGAATAAGCATCG	347	366	6	1.23721
miRn-29	gi|259725025|gb|EZ200239.1|	xxx-m0112	ATAATATGATTAAGCGACACACGATGCTTCGAAGGTAAGGTAGAAGAAGCATCGGTGTTGTCAAAATCATATTAG	37.3333	175	249	+	6	-31.9	NA	NA	NA	NA	NA	xxx-m0112-5p	TAAGCGACACACGATGCTTCGA	185	206	6	1.13929
miRn-30	gi|259729965|gb|EZ178714.1|	xxx-m0119	ACGGGGGAGAGCAATACAAGCGTCGTGCAGCATTCTACTGCTTCGCCTAGCAGCACGACGCTTGTATTGCTCTCCCACAACCCCGN	56.9767	47	132	-	19	-52.3	NA	NA	NA	NA	NA	xxx-m0119-5p	GCAATACAAGCGTCGTGCAG	103	122	19	1.06735
miRn-31	gi|259732997|gb|EZ181746.1|	xxx-m0122	TACCGTACTCCAGCTTGGTAGTTTCCACCGCCTGTCCAGGGCTCAACTCTGGACAGGCGGTGGAAACTACCAAGCTGGAGTACGGT	56.9767	91	176	-	10	-84.4	xxx-m0122-3p	ACAGGCGGTGGAAACTACCAAGCT	101	124	10	NA	NA	NA	NA	NA	1.72245
miRn-32	gi|259734077|gb|EZ182826.1|	xxx-m0125	AATTTTCCGCAATGGGCGAAAGCCTGACGGGGCATTGCTCCGTCAGGCTTTCGCCCATTGCGGNAAATTC	54.2857	111	180	+	20	-59	NA	NA	NA	NA	NA	xxx-m0125-5p	AATGGGCGAAAGCCTGACGGG	121	141	20	1.55263
miRn-33	gi|259763867|gb|EZ239448.1|	xxx-m0139	ATGCGGTTATGAGTACGACCGGGCGTGGGAGGCACTCGGTCCTCCGGATTTTCAAGGGCCGAGTGCCTCCCACGGGACACCGCGN	64.7059	130	214	-	4	-48.9	xxx-m0139-3p	AGGGCCGAGTGCCTCCCACGG	140	160	4	NA	NA	NA	NA	NA	0.889091
miRn-34	gi|259779577|gb|EZ255158.1|	xxx-m0147	AGATGAAATATCAAAGATGGATGTACGGTGACCGAGTCTGACTGCTATGAAGTGGACATGGTCTGTGCATCCATCTTTGATATTTTGTTAGTA	39.7849	40	132	-	138	-48.6	xxx-m0147-3p	TCTGTGCATCCATCTTTGATAT	50	71	29	xxx-m0147-5p	TCAAAGATGGATGTACGGTGACCG	99	122	109	1.31351
miRn-35	gi|259783602|gb|EZ296401.1|	xxx-m0148	GATAAAATACTTCCATGGTTTTGAAACGGACCTTTATTCGATTCAGGTCCGTTTCCAAACCATGAAAGTCTTTTGTCGA	37.9747	70	148	+	50	-38.3	xxx-m0148-3p	TCCGTTTCCAAACCATGAAAGT	117	138	24	xxx-m0148-5p	TTCCATGGTTTTGAAACGGACC	80	101	26	1.27667
miRn-36	gi|259792804|gb|EZ305603.1|	xxx-m0151	TTGCCTTCCTCCTACATCTTCTCGAAAGGTTTCATTTTGAAATGATAATGAAACCTTTTGAGTTGCTGTGGGAGAAAGGTAG	39.0244	52	133	+	37	-43.2	xxx-m0151-3p	ACCTTTTGAGTTGCTGTGGG	104	123	37	NA	NA	NA	NA	NA	1.35
miRn-37	gi|259872357|gb|EZ232633.1|	xxx-m0171	CATTGCCTTCCTCCTACATCTTCTCGAAAGGTTTCATTTTGAAATGATAATGAAACCTTTTGAGTTGCTGTGGGAGAAAGGTAGTC	39.5349	67	152	+	169	-44.8	xxx-m0171-3p	ACCTTTTGAGTTGCTGTGGGAG	121	142	169	NA	NA	NA	NA	NA	1.31765
miRn-38	gi|259876751|gb|EZ287310.1|	xxx-m0173	GTAAAAACAACCGAGTGTCGGTTGGATCAAGCGCTTGTTTGATGCAATCGACGCTTTGTCGATGCG	48.4848	1709	1774	+	4	-29	NA	NA	NA	NA	NA	xxx-m0173-5p	CCGAGTGTCGGTTGGATCAAGC	1719	1740	4	0.90625
miRn-39	gi|259905955|gb|EZ397158.1|	xxx-m0184	ATATATTTATTATATTATTGGAGTGATCGTGTGATAACTTTTTGTTATTATTCATTCACGATATTATATGAGTGAAC	23.3766	254	330	+	4	-19.4	NA	NA	NA	NA	NA	xxx-m0184-5p	TATATTATTGGAGTGATCGTGT	264	285	4	1.07778
miRn-40	gi|283964264|gb|GW333686.1|GW333686	xxx-m0185	GATACTTGGGCTCCGGGAGGAGGAGATGTAAGAAAAATCACCAACTTGACGCTTAGCCCAAGTATCA	47.7612	1	67	+	3	-28.1	NA	NA	NA	NA	NA	xxx-m0185-5p	GATACTTGGGCTCCGGGAGG	1	20	3	0.878125
miRn-41	gi|313770869|gb|GU724282.1|	xxx-m0188	AAAAACAACCGAGTGTCGGTTGGATCAAGCGCTTGTTTGATGCAATCGACGCTTTGTCGATGCG	48.4375	83	146	+	4	-28.3	NA	NA	NA	NA	NA	xxx-m0188-5p	GAGTGTCGGTTGGATCAAGC	93	112	4	0.912903

## Sheet: Table S4
Table S4: Predicted targets of conserved miRNAs
miRNA_Acc.	Target_Acc.	Expectation	UPE$	miRNA_start	miRNA_end	Target_start	Target_end	miRNA_aligned_fragment	alignment	Target_aligned_fragment	Inhibition	Target_Desc.	Multiplicity
miR156a	gi|1535793541|gb|MH090676.1	0.5	11.618	1	21	850	870	UGACAGAAGAGAGUGAGCACA	:::::.:::::::::::::	CCUGCUCGCUCUCUUCUGUCA	Cleavage	| UNVERIFIED: Artemisia annua SPB-box transcription factor SPL7-like mRNA, complete sequence	1
miR156a	gi|1535793547|gb|MH090682.1	1	17.582	1	21	949	969	UGACAGAAGAGAGUGAGCACA	::::::: :::::::::::::	UGUGCUCUCUCUCUUCUGUCA	Cleavage	| UNVERIFIED: Artemisia annua SPB-box transcription factor SPL13-like mRNA, complete sequence	1
miR156a	gi|1535793542|gb|MH090677.1	1	20.748	1	21	889	909	UGACAGAAGAGAGUGAGCACA	:::::: :::::::::::::	CGUGCUCUCUCUCUUCUGUCA	Cleavage	| UNVERIFIED: Artemisia annua SPB-box transcription factor SPL8-like mRNA, complete sequence	1
miR156a	gi|1535793548|gb|MH090683.1	1	10.233	1	21	518	538	UGACAGAAGAGAGUGAGCACA	::::..:::::::::::::	AUUGCUUGCUCUCUUCUGUCA	Cleavage	| UNVERIFIED: Artemisia annua SPB-box transcription factor SPL14-like mRNA, complete sequence	1
miR156a	gi|1535793538|gb|MH090673.1	2	10.758	1	21	760	780	UGACAGAAGAGAGUGAGCACA	: :::: :::::::::::::	GGCGCUCUCUCUCUUCUGUCA	Cleavage	| UNVERIFIED: Artemisia annua SPB-box transcription factor SPL4-like mRNA, complete sequence	1
miR156a	gi|1391858782|gb|MF197862.1	5	16.791	1	21	787	807	UGACAGAAGAGAGUGAGCACA	: :: : :: .:.::::::.:	UUUGAUGACCUUUUUCUGUUA	Cleavage	| Artemisia annua ABCG12 protein (ABCG12) mRNA, complete cds	1
miR156b	gi|1535793541|gb|MH090676.1	0.5	11.618	1	21	850	870	UGACAGAAGAGAGUGAGCAUA	:::::.:::::::::::::	CCUGCUCGCUCUCUUCUGUCA	Cleavage	| UNVERIFIED: Artemisia annua SPB-box transcription factor SPL7-like mRNA, complete sequence	1
miR156b	gi|1535793543|gb|MH090678.1	1	12.91	1	21	673	693	UGACAGAAGAGAGUGAGCAUA	:.::::: :::::::::::::	UGUGCUCUCUCUCUUCUGUCA	Cleavage	| UNVERIFIED: Artemisia annua SPB-box transcription factor SPL9-like mRNA, complete sequence	1
miR156b	gi|1535793548|gb|MH090683.1	1	10.233	1	21	518	538	UGACAGAAGAGAGUGAGCAUA	::::..:::::::::::::	AUUGCUUGCUCUCUUCUGUCA	Cleavage	| UNVERIFIED: Artemisia annua SPB-box transcription factor SPL14-like mRNA, complete sequence	1
miR156b	gi|1535793542|gb|MH090677.1	1	20.748	1	21	889	909	UGACAGAAGAGAGUGAGCAUA	.::::: :::::::::::::	CGUGCUCUCUCUCUUCUGUCA	Cleavage	| UNVERIFIED: Artemisia annua SPB-box transcription factor SPL8-like mRNA, complete sequence	1
miR156b	gi|1535793538|gb|MH090673.1	2	10.758	1	21	760	780	UGACAGAAGAGAGUGAGCAUA	:::: :::::::::::::	GGCGCUCUCUCUCUUCUGUCA	Cleavage	| UNVERIFIED: Artemisia annua SPB-box transcription factor SPL4-like mRNA, complete sequence	1
miR156b	gi|1391858782|gb|MF197862.1	5	16.791	1	21	787	807	UGACAGAAGAGAGUGAGCAUA	: :: : :: .:.::::::.:	UUUGAUGACCUUUUUCUGUUA	Cleavage	| Artemisia annua ABCG12 protein (ABCG12) mRNA, complete cds	1
miR156q	gi|1535793541|gb|MH090676.1	0.5	11.618	1	21	850	870	UGACAGAAGAGAGUGAGCACU	:::::.:::::::::::::	CCUGCUCGCUCUCUUCUGUCA	Cleavage	| UNVERIFIED: Artemisia annua SPB-box transcription factor SPL7-like mRNA, complete sequence	1
miR156q	gi|1535793542|gb|MH090677.1	1	20.748	1	21	889	909	UGACAGAAGAGAGUGAGCACU	:::::: :::::::::::::	CGUGCUCUCUCUCUUCUGUCA	Cleavage	| UNVERIFIED: Artemisia annua SPB-box transcription factor SPL8-like mRNA, complete sequence	1
miR156q	gi|1535793547|gb|MH090682.1	1	17.582	1	21	949	969	UGACAGAAGAGAGUGAGCACU	:::::: :::::::::::::	UGUGCUCUCUCUCUUCUGUCA	Cleavage	| UNVERIFIED: Artemisia annua SPB-box transcription factor SPL13-like mRNA, complete sequence	1
miR156q	gi|1535793548|gb|MH090683.1	1	10.233	1	21	518	538	UGACAGAAGAGAGUGAGCACU	: ::::..:::::::::::::	AUUGCUUGCUCUCUUCUGUCA	Cleavage	| UNVERIFIED: Artemisia annua SPB-box transcription factor SPL14-like mRNA, complete sequence	1
miR156q	gi|1535793538|gb|MH090673.1	2	10.758	1	21	760	780	UGACAGAAGAGAGUGAGCACU	.: :::: :::::::::::::	GGCGCUCUCUCUCUUCUGUCA	Cleavage	| UNVERIFIED: Artemisia annua SPB-box transcription factor SPL4-like mRNA, complete sequence	1
miR156q	gi|1391858782|gb|MF197862.1	5	16.791	1	21	787	807	UGACAGAAGAGAGUGAGCACU	:: : :: .:.::::::.:	UUUGAUGACCUUUUUCUGUUA	Cleavage	| Artemisia annua ABCG12 protein (ABCG12) mRNA, complete cds	1
miR159	gi|126216697|gb|EF379388.1	5	23.182	1	21	249	269	UUUGGACUGAAGGGAGCUCUA	::::.: :::::::::	GCAUGCUCUCAUCAGUCCAAC	Translation	| Artemisia annua clone P2D-22 unknown mRNA	1
miR159	gi|408784808|gb|JQ513909.1	4.5	1.705	1	21	1464	1484	UUUGGACUGAAGGGAGCUCUA	: ::.::::.: ::::::	AUUAUCUUCCUUUAUUCCAAA	Cleavage	| Artemisia annua ERF1 gene, promoter region	1
miR159	gi|284019003|gb|GQ924758.1	4.5	13.401	1	21	274	294	UUUGGUUUGAAGGGAGCUCUA	:.::: : . :::::.:::::	UGGAGAUGUAUUCAAGCCAAA	Cleavage	| Artemisia annua cultivar Artemis KAKTUS 1 mRNA, partial cds	1
miR159a	gi|124020686|gb|EF197890.1	4	13.733	1	21	24	44	UUUGGAUUGAAGGGAGCUCUA	: ::::::::.:::.::	GUUAUCUCCCUUCGAUCUAAU	Cleavage	| Artemisia annua cytochrome P450 reductase mRNA, complete cds	1
miR159a	gi|408784808|gb|JQ513909.1	4.5	1.705	1	21	1464	1484	UUUGGAUUGAAGGGAGCUCUA	: ::.::::.: ::::::	AUUAUCUUCCUUUAUUCCAAA	Cleavage	| Artemisia annua ERF1 gene, promoter region	1
miR159a.1	gi|124020686|gb|EF197890.1	4	13.733	1	21	24	44	UUUGGAUUGAAGGGAGCUCUG	: ::::::::.:::.::	GUUAUCUCCCUUCGAUCUAAU	Cleavage	| Artemisia annua cytochrome P450 reductase mRNA, complete cds	1
miR159a.1	gi|408784808|gb|JQ513909.1	4.5	1.705	1	21	1464	1484	UUUGGAUUGAAGGGAGCUCUG	: ::.::::.: ::::::	AUUAUCUUCCUUUAUUCCAAA	Cleavage	| Artemisia annua ERF1 gene, promoter region	1
miR159a-3p	gi|124020686|gb|EF197890.1	4	13.733	1	20	25	44	CUUGGAUUGAAGGGAGCUCU	: ::::::::.:::.::	UUAUCUCCCUUCGAUCUAAU	Cleavage	| Artemisia annua cytochrome P450 reductase mRNA, complete cds	1
miR159a-3p	gi|571033200|gb|KF309248.1	5	18.586	1	20	999	1018	CUUGGAUUGAAGGGAGCUCU	::: .:: :.:::.::::	CAAGCAUCCAUUAAUUCAAG	Translation	| Artemisia annua CYP704A87 mRNA, complete cds	1
miR159b-3p	gi|124020686|gb|EF197890.1	4	13.733	1	21	24	44	UUUGGAUUGAAGGGAGCUCUU	: ::::::::.:::.::	GUUAUCUCCCUUCGAUCUAAU	Cleavage	| Artemisia annua cytochrome P450 reductase mRNA, complete cds	1
miR159b-3p	gi|408784808|gb|JQ513909.1	4.5	1.705	1	21	1464	1484	UUUGGAUUGAAGGGAGCUCUU	: ::.::::.: ::::::	AUUAUCUUCCUUUAUUCCAAA	Cleavage	| Artemisia annua ERF1 gene, promoter region	1
miR159c	gi|124020686|gb|EF197890.1	4	13.733	1	21	24	44	UUUGGAUUGAAGGGAGCUCCU	: ::::::::.:::.::	GUUAUCUCCCUUCGAUCUAAU	Cleavage	| Artemisia annua cytochrome P450 reductase mRNA, complete cds	1
miR159c	gi|408784808|gb|JQ513909.1	4.5	1.705	1	21	1464	1484	UUUGGAUUGAAGGGAGCUCCU	: ::.::::.: ::::::	AUUAUCUUCCUUUAUUCCAAA	Cleavage	| Artemisia annua ERF1 gene, promoter region	1
miR159f	gi|124020686|gb|EF197890.1	4	13.733	1	21	24	44	CUUGGAUUGAAGGGAGCUCUA	: ::::::::.:::.::	GUUAUCUCCCUUCGAUCUAAU	Cleavage	| Artemisia annua cytochrome P450 reductase mRNA, complete cds	1
miR159f	gi|571033200|gb|KF309248.1	5	18.586	1	21	998	1018	CUUGGAUUGAAGGGAGCUCUA	::: .:: :.:::.::::	GCAAGCAUCCAUUAAUUCAAG	Translation	| Artemisia annua CYP704A87 mRNA, complete cds	1
miR162	gi|545910917|gb|KF290563.1	4	16.684	1	21	837	857	UCGAUAAACCUCUGCAUCCGG	:: ::::: .:::::::::	GCGUAUGCAAGGGUUUAUCGU	Cleavage	| Artemisia annua double bond reductase mRNA, complete cds	1
miR162	gi|151347709|gb|EF660343.1	5	21.592	1	21	157	177	UCGAUAAACCUCUGCAUCCGG	:: :: ::.:::::: .:.	UGGGUUGAAGGGGUUUAAUGG	Cleavage	| Artemisia annua eukaryotic translation initiation factor (TIF3B1) mRNA, partial cds	1
miR162-3p	gi|545910917|gb|KF290563.1	4	16.684	1	20	838	857	UCGAUAAACCUCUGCAUCCA	: ::::: .:::::::::	CGUAUGCAAGGGUUUAUCGU	Cleavage	| Artemisia annua double bond reductase mRNA, complete cds	1
miR162-3p	gi|151347709|gb|EF660343.1	5	21.592	1	20	158	177	UCGAUAAACCUCUGCAUCCA	:: :: ::.:::::: .:.	GGGUUGAAGGGGUUUAAUGG	Cleavage	| Artemisia annua eukaryotic translation initiation factor (TIF3B1) mRNA, partial cds	1
miR162a-3p	gi|545910917|gb|KF290563.1	4	16.684	1	21	837	857	UCGAUAAACCUCUGCAUCCAG	: ::::: .:::::::::	GCGUAUGCAAGGGUUUAUCGU	Cleavage	| Artemisia annua double bond reductase mRNA, complete cds	1
miR162b	gi|545910917|gb|KF290563.1	4.5	16.684	1	21	837	857	UCGAUAAGCCUCUGCAUCCAG	: ::::: .::.::::::	GCGUAUGCAAGGGUUUAUCGU	Cleavage	| Artemisia annua double bond reductase mRNA, complete cds	1
miR164a	gi|308190441|gb|GU318231.1	3.5	16.274	1	21	94	114	UGGAGAAGCAGGGCACGUGCA	: :.:::::::::: ::.::	AGAAUGUGCCCUGCUACUUCA	Cleavage	| Artemisia annua cytochrome P450 mono-oxygenase (cyp22a) mRNA, partial cds	1
miR164c	gi|308190441|gb|GU318231.1	4	16.274	1	21	94	114	UGGAGAAGCAGGGUACGUGCA	: :.::.::::::: ::.::	AGAAUGUGCCCUGCUACUUCA	Cleavage	| Artemisia annua cytochrome P450 mono-oxygenase (cyp22a) mRNA, partial cds	1
miR164c	gi|264688599|gb|GQ468551.1	4.5	18.434	1	21	920	940	UGGAGAAGCAGGGUACGUGCA	::.:::: :::: :::..:	AACAUGUACACUGCGUCUUUA	Cleavage	| Artemisia annua putative HMG-CoA synthase 2 (HMGS2) mRNA, partial cds	1
miR166e-3p	gi|1624820132|gb|MK675294.1	5	22.589	1	21	578	598	UCGAACCAGGCUUCAUUCCCC	: :.:::.::::::::	UGACCAAGGAGCUUGGUUCGA	Cleavage	| Artemisia annua isolate Aannua19220S821720 YABBY transcription factor (YABBY) mRNA, complete cds	1
miR166g-5p	gi|308190463|gb|GU318242.1	4.5	14.542	1	21	135	155	GGAAUGUUGUUUGGCUCGAGG	.::: ::::::.:::: :	GACUGAGACAAACAGCAUUAC	Cleavage	| Artemisia annua cytochrome P450 mono-oxygenase (cyp09a) mRNA, partial cds	1
miR166g-5p	gi|1127253119|gb|KU744602.1	4.5	20.948	1	21	431	451	GGAAUGUUGUUUGGCUCGAGG	::: :..:.:..:..::::	AGUCGUGUUAGAUGAUGUUCC	Cleavage	| Artemisia annua ZIM-domain protein 6 (JAZ6) mRNA, complete cds	1
miR166g-5p	gi|524907959|gb|KC118517.1	5	22.717	1	21	186	206	GGAAUGUUGUUUGGCUCGAGG	.:.::::::...: ::::	GUGUGGGCCAAAUGGCUUUCC	Cleavage	| Artemisia annua cultivar Chongqing WRKY1 transcription factor mRNA, complete cds	1
miR166g-5p	gi|124020686|gb|EF197890.1	5	15.177	1	21	1473	1493	GGAAUGUUGUUUGGCUCGAGG	.:.: ::::::.:. ::::	GUUUGCGCCAAAUAGGAUUCA	Cleavage	| Artemisia annua cytochrome P450 reductase mRNA, complete cds	1
miR166i	gi|545283782|gb|KC347593.1	4	18.727	1	21	434	454	UUGGACCAGGCUUCAUUCCCC	: :::::: : ::::::::	CCGAAAUGAAUCGUGGUCCAA	Translation	| Artemisia annua aldehyde reductase (DBR2) gene, promoter region	1
miR166m	gi|1624820130|gb|MK675293.1	4	18.404	1	21	826	846	UCGGACCAGGCAUCAUUCCUU	::: ::::::::: :: ::	UUGGACUGAUGCCUGAUCAGA	Cleavage	| Artemisia annua isolate Aannua05657S513770 YABBY transcription factor (YABBY) mRNA, complete cds	1
miR166p	gi|1624820132|gb|MK675294.1	5	22.589	1	21	578	598	UCGGACCAGGCUCCAUUCCUU	: :::::.::::.:::	UGACCAAGGAGCUUGGUUCGA	Cleavage	| Artemisia annua isolate Aannua19220S821720 YABBY transcription factor (YABBY) mRNA, complete cds	1
miR168a-5p	gi|571033208|gb|KF309252.1	5	19.09	1	21	528	548	UCGCUUGGUGCAGGUCGGGAA	.: ::.:::::...::: :	GAUCGGAUCUGCAUUGAGCUA	Cleavage	| Artemisia annua OSC2 mRNA, complete cds	1
miR170-5p	gi|1130712387|gb|KX034796.1	5	18.081	1	21	756	776	UAUUGGCCUGGUUCACUCAGA	:.::: ::...:::::.::	UUUGAUGGAGUUAGGCCGAUU	Cleavage	| Artemisia annua jasmonate ZIM-domain protein 5 mRNA, complete cds	1
miR170-5p	gi|756179516|gb|KJ651996.1	5	19.177	1	21	1352	1372	UAUUGGCCUGGUUCACUCAGA	:::::.:::.::...: :	AAGGAGUGGACCGGGUUGAGA	Cleavage	| Artemisia annua DELLA1 protein mRNA, complete cds	1
miR171b	gi|462650898|gb|JX241685.1	4.5	21.99	1	21	1084	1104	UGAUUGAGCCGUGCCAAUAUC	: :::..:::.:::::..	AGAAAUGGUGCGGUUCAAUUG	Cleavage	| Artemisia annua GLABRA2-like protein mRNA, complete cds	1
miR171b	gi|756179528|gb|KJ652002.1	5	18.564	1	21	436	456	UGAUUGAGCCGUGCCAAUAUC	:::: ::::::::.:::.	GAUAGAAUCACGGCUCGAUCG	Cleavage	| Artemisia annua ZIM-domain protein 4 (JAZ4) mRNA, complete cds	1
miR172a-3p	gi|124020686|gb|EF197890.1	3.5	14.006	1	22	24	45	CUUUGGAUUGAAGGGAGCUCUA	: ::::::::.:::.:: :	GUUAUCUCCCUUCGAUCUAAUG	Cleavage	| Artemisia annua cytochrome P450 reductase mRNA, complete cds	1
miR172a-3p	gi|1016841781|gb|KT947118.1	5	18.573	1	22	192	213	CUUUGGAUUGAAGGGAGCUCUA	: ::::::::::....:	AAUUCCCCCCUUCAAUCUGGGG	Cleavage	| Artemisia annua terpene synthase 8 (TPS8) mRNA, complete cds	1
miR172a-3p	gi|289157415|gb|GQ119345.1	5	18.874	1	22	1567	1588	CUUUGGAUUGAAGGGAGCUCUA	: : : :::::.::: ..:::	CACACCACCCUUUAAUAUGAAG	Cleavage	| Artemisia annua 1-hydroxy-2-methyl-2-(E)-butenyl 4-diphosphate reductase (HDR) mRNA, complete cds	1
miR172a-3p	gi|408784808|gb|JQ513909.1	4.5	1.704	1	22	1464	1485	CUUUGGAUUGAAGGGAGCUCUA	: ::.::::.: ::::::	AUUAUCUUCCUUUAUUCCAAAA	Cleavage	| Artemisia annua ERF1 gene, promoter region	1
miR172c	gi|1127253117|gb|KU744601.1	4	16.3	1	21	598	618	AGAAUCUUGAUGAUGCUGCAG	::.: :::.:::::: ::.:	GUGUACCAUUAUCAAGUUUUU	Cleavage	| Artemisia annua ZIM-domain protein 5 (JAZ5) mRNA, complete cds	1
miR172c	gi|1070095925|gb|KT778821.1	4.5	17.249	1	21	251	271	AGAAUCUUGAUGAUGCUGCAG	::: : ::..:::::: :::	AUGCUGGAUUGUCAAGACUCU	Cleavage	| Artemisia annua 4-(cytidine 5'-diphospho)-2-c-methyl-d-erythritol kinase 1 (CMK) mRNA, partial cds	1
miR172c	gi|1162987855|gb|KY288069.1	5	12.892	1	21	280	300	AGAAUCUUGAUGAUGCUGCAG	::. :::::: :::: :.:	UAGCGACAUCAUAAAGACUUU	Cleavage	| Artemisia annua 4-hydroxy-3-methylbut-2-enyl diphosphate reductase 1 (HDR1) mRNA, complete cds	1
miR319a	gi|126216697|gb|EF379388.1	5	23.173	1	21	248	268	UUGGACUGAAGGGAGCUCCCU	::::.: :::::::::	UGCAUGCUCUCAUCAGUCCAA	Translation	| Artemisia annua clone P2D-22 unknown mRNA	1
miR319b	gi|126216697|gb|EF379388.1	5	23.182	1	21	249	269	CUUGGACUGAAGGGAGCUCCU	::::.: :::::::::	GCAUGCUCUCAUCAGUCCAAC	Translation	| Artemisia annua clone P2D-22 unknown mRNA	1
miR319c	gi|126216697|gb|EF379388.1	5	23.182	1	21	249	269	CUUGGACUGAAGGGAGCUCCC	::::.: :::::::::	GCAUGCUCUCAUCAGUCCAAC	Translation	| Artemisia annua clone P2D-22 unknown mRNA	1
miR319g	gi|126216697|gb|EF379388.1	5	23.173	1	21	248	268	UUGGACUGAAGGGAGCUCCCA	::::.: :::::::::	UGCAUGCUCUCAUCAGUCCAA	Translation	| Artemisia annua clone P2D-22 unknown mRNA	1
miR394a	gi|1070095925|gb|KT778821.1	5	20.424	1	20	237	257	UUGGCAUUC-UGUCCACCUCC	::::::::.: ::::::...	UGAGGUGGAUAUGAAUGCUGG	Cleavage	| Artemisia annua 4-(cytidine 5'-diphospho)-2-c-methyl-d-erythritol kinase 1 (CMK) mRNA, partial cds	1
miR396	gi|524908345|gb|KC118526.1	4	18.441	1	21	282	302	UCCCACGGCUUUCUUGAACUU	: :.:.:::::. ::::::	GCGAUUAGGAAAGUGGUGGGA	Cleavage	| Artemisia annua cultivar Iran #24 MYB-related transcription factor mRNA, complete cds	1
miR396	gi|571033202|gb|KF309249.1	4.5	19.149	1	20	602	621	UUCCACGGCUUUCUUGAACC	::::.:::.:. ..:::::.	GGUUUAAGGAGAUUGUGGAG	Cleavage	| Artemisia annua CYP81B58 mRNA, complete cds	1
miR396	gi|524908345|gb|KC118526.1	4.5	18.441	1	20	283	302	UUCCACGGCUUUCUUGAACC	: :.:.:::::. ::::.:	CGAUUAGGAAAGUGGUGGGA	Cleavage	| Artemisia annua cultivar Iran #24 MYB-related transcription factor mRNA, complete cds	1
miR396	gi|1070586775|gb|KT726910.1	4.5	18.027	1	20	335	354	UUCCACGGCUUUCUUGAACC	: :.:::.::::.:: ::.	AGAUUAAGGAAGCUGUUGAG	Cleavage	| Artemisia annua peroxidase (prx2) mRNA, complete cds	1
miR396	gi|9800655|gb|AF182287.2	5	23.11	1	20	1211	1230	UUCCACGGCUUUCUUGAACC	:.:::::::::: :::	CUAACGAGAAAGCCGUUGAA	Cleavage	| Artemisia annua 1-deoxy-D-xylulose-5-phosphate reductoisomerase (DXR1) mRNA, complete cds	1
miR396	gi|1538946208|gb|MH734935.1	5	16.777	1	20	893	912	UUCCACGGCUUUCUUGAACC	:: .::::::. :::::.	CUUUGGAGAAAGUGGUGGAG	Cleavage	| Artemisia annua ABF3 mRNA, complete cds	1
miR396	gi|146403787|gb|EF549580.1	5	14.47	1	20	768	787	UUCCACGGCUUUCUUGAACC	:::. ::::::.. ::::	UGUUUUAGAAAGUUUUGGAU	Cleavage	| Artemisia annua putative 40S ribosomal protein S9 mRNA, complete cds	1
miR396	gi|1391858778|gb|MF197860.1	5	14.126	1	20	771	790	UUCCACGGCUUUCUUGAACC	::: :::::::::: :.	AUUUCUUGAAAGCCGUGAAG	Cleavage	| Artemisia annua cytochrome P450 77A1 (CYP77A1) mRNA, complete cds	1
miR396	gi|1070095925|gb|KT778821.1	5	19.621	1	20	969	988	UUCCACGGCUUUCUUGAACC	::: : :.:::::::::	AGUUGCUGCAGGCCGUGGAA	Cleavage	| Artemisia annua 4-(cytidine 5'-diphospho)-2-c-methyl-d-erythritol kinase 1 (CMK) mRNA, partial cds	1
miR396a	gi|571033202|gb|KF309249.1	4	19.149	1	21	601	621	UUCCACAGCUUUCUUGAACGU	:::.:::.:. .::::::.	CGGUUUAAGGAGAUUGUGGAG	Cleavage	| Artemisia annua CYP81B58 mRNA, complete cds	1
miR396a	gi|1070586775|gb|KT726910.1	4	18.027	1	21	334	354	UUCCACAGCUUUCUUGAACGU	: :.:::.::::::: ::.	GAGAUUAAGGAAGCUGUUGAG	Cleavage	| Artemisia annua peroxidase (prx2) mRNA, complete cds	1
miR396a	gi|146403787|gb|EF549580.1	4.5	14.47	1	21	767	787	UUCCACAGCUUUCUUGAACGU	:.:::. ::::::.: ::::	AUGUUUUAGAAAGUUUUGGAU	Cleavage	| Artemisia annua putative 40S ribosomal protein S9 mRNA, complete cds	2
miR396a	gi|524908345|gb|KC118526.1	4.5	18.441	1	21	282	302	UUCCACAGCUUUCUUGAACGU	.:: :.:.:::::. ::::.:	GCGAUUAGGAAAGUGGUGGGA	Cleavage	| Artemisia annua cultivar Iran #24 MYB-related transcription factor mRNA, complete cds	1
miR396a	gi|146403787|gb|EF549580.1	5	20.616	1	21	204	224	UUCCACAGCUUUCUUGAACGU	:.:: .:::.:::: ::::.	AUGUAAGAGAGAGCUCUGGAG	Cleavage	| Artemisia annua putative 40S ribosomal protein S9 mRNA, complete cds	2
miR396a	gi|1538946208|gb|MH734935.1	5	16.777	1	21	892	912	UUCCACAGCUUUCUUGAACGU	:: :: .::::::. :::::.	ACUUUGGAGAAAGUGGUGGAG	Cleavage	| Artemisia annua ABF3 mRNA, complete cds	1
miR396a	gi|571033200|gb|KF309248.1	5	12.22	1	21	649	669	UUCCACAGCUUUCUUGAACGU	: ::::: ::::::: : ::	AGGUUCAUGAAAGCUUUCGAU	Cleavage	| Artemisia annua CYP704A87 mRNA, complete cds	1
miR396a	gi|1535793537|gb|MH090672.1	5	16.291	1	21	2033	2053	UUCCACAGCUUUCUUGAACGU	: : : : ::::::::: ::.	AGGAUGAUGAAAGCUGUAGAG	Cleavage	| UNVERIFIED: Artemisia annua SPB-box transcription factor SPL3-like mRNA, complete sequence	1
miR396a	gi|1070586775|gb|KT726910.1	4	18.027	1	21	334	354	UUCCACAGCUUUCUUGAACUA	:: :.:::.::::::: ::.	GAGAUUAAGGAAGCUGUUGAG	Cleavage	| Artemisia annua peroxidase (prx2) mRNA, complete cds	1
miR396a	gi|571033202|gb|KF309249.1	4	19.149	1	21	601	621	UUCCACAGCUUUCUUGAACUA	.:::.:::.:. .::::::.	CGGUUUAAGGAGAUUGUGGAG	Cleavage	| Artemisia annua CYP81B58 mRNA, complete cds	1
miR396a	gi|146403787|gb|EF549580.1	4.5	14.47	1	21	767	787	UUCCACAGCUUUCUUGAACUA	:::. ::::::.: ::::	AUGUUUUAGAAAGUUUUGGAU	Cleavage	| Artemisia annua putative 40S ribosomal protein S9 mRNA, complete cds	2
miR396a	gi|524908345|gb|KC118526.1	4.5	18.441	1	21	282	302	UUCCACAGCUUUCUUGAACUA	: :.:.:::::. ::::.:	GCGAUUAGGAAAGUGGUGGGA	Cleavage	| Artemisia annua cultivar Iran #24 MYB-related transcription factor mRNA, complete cds	1
miR396a	gi|146403787|gb|EF549580.1	5	20.616	1	21	204	224	UUCCACAGCUUUCUUGAACUA	:: .:::.:::: ::::.	AUGUAAGAGAGAGCUCUGGAG	Cleavage	| Artemisia annua putative 40S ribosomal protein S9 mRNA, complete cds	2
miR396a	gi|571033200|gb|KF309248.1	5	12.22	1	21	649	669	UUCCACAGCUUUCUUGAACUA	.::::: ::::::: : ::	AGGUUCAUGAAAGCUUUCGAU	Cleavage	| Artemisia annua CYP704A87 mRNA, complete cds	1
miR396a	gi|1538946208|gb|MH734935.1	5	16.777	1	21	892	912	UUCCACAGCUUUCUUGAACUA	:: .::::::. :::::.	ACUUUGGAGAAAGUGGUGGAG	Cleavage	| Artemisia annua ABF3 mRNA, complete cds	1
miR396a	gi|1535793537|gb|MH090672.1	5	16.291	1	21	2033	2053	UUCCACAGCUUUCUUGAACUA	.: : : ::::::::: ::.	AGGAUGAUGAAAGCUGUAGAG	Cleavage	| UNVERIFIED: Artemisia annua SPB-box transcription factor SPL3-like mRNA, complete sequence	1
miR396a-5p	gi|571033202|gb|KF309249.1	4	19.149	1	21	601	621	UUCCACAGCUUUCUUGAACUG	:.:::.:::.:. .::::::.	CGGUUUAAGGAGAUUGUGGAG	Cleavage	| Artemisia annua CYP81B58 mRNA, complete cds	1
miR396a-5p	gi|1070586775|gb|KT726910.1	4	18.027	1	21	334	354	UUCCACAGCUUUCUUGAACUG	:: :.:::.::::::: ::.	GAGAUUAAGGAAGCUGUUGAG	Cleavage	| Artemisia annua peroxidase (prx2) mRNA, complete cds	1
miR396a-5p	gi|146403787|gb|EF549580.1	4.5	14.47	1	21	767	787	UUCCACAGCUUUCUUGAACUG	:::. ::::::.: ::::	AUGUUUUAGAAAGUUUUGGAU	Cleavage	| Artemisia annua putative 40S ribosomal protein S9 mRNA, complete cds	2
miR396a-5p	gi|524908345|gb|KC118526.1	4.5	18.441	1	21	282	302	UUCCACAGCUUUCUUGAACUG	: :.:.:::::. ::::.:	GCGAUUAGGAAAGUGGUGGGA	Cleavage	| Artemisia annua cultivar Iran #24 MYB-related transcription factor mRNA, complete cds	1
miR396a-5p	gi|146403787|gb|EF549580.1	5	20.616	1	21	204	224	UUCCACAGCUUUCUUGAACUG	:: .:::.:::: ::::.	AUGUAAGAGAGAGCUCUGGAG	Cleavage	| Artemisia annua putative 40S ribosomal protein S9 mRNA, complete cds	2
miR396a-5p	gi|571033200|gb|KF309248.1	5	12.22	1	21	649	669	UUCCACAGCUUUCUUGAACUG	.::::: ::::::: : ::	AGGUUCAUGAAAGCUUUCGAU	Cleavage	| Artemisia annua CYP704A87 mRNA, complete cds	1
miR396a-5p	gi|1538946208|gb|MH734935.1	5	16.777	1	21	892	912	UUCCACAGCUUUCUUGAACUG	:: .::::::. :::::.	ACUUUGGAGAAAGUGGUGGAG	Cleavage	| Artemisia annua ABF3 mRNA, complete cds	1
miR396a-5p	gi|1535793537|gb|MH090672.1	5	16.291	1	21	2033	2053	UUCCACAGCUUUCUUGAACUG	.: : : ::::::::: ::.	AGGAUGAUGAAAGCUGUAGAG	Cleavage	| UNVERIFIED: Artemisia annua SPB-box transcription factor SPL3-like mRNA, complete sequence	1
miR396b-3p	gi|353334517|gb|JN162091.1	4.5	17.486	1	21	622	642	GUUCAAUAAAGCUGUGGGAAA	.: : .:::::.::::::	GGCUCAAAGGCUUUGUUGAAC	Cleavage	| Artemisia annua AP2/ERF transcription factor (ERF1) mRNA, complete cds	1
miR396b-3p	gi|571033200|gb|KF309248.1	5	17.455	1	21	1159	1179	GUUCAAUAAAGCUGUGGGAAA	: :::..:::.: ::::::.	UAUCCUGCAGUUCCAUUGAAU	Cleavage	| Artemisia annua CYP704A87 mRNA, complete cds	1
miR396b-5p	gi|1070586775|gb|KT726910.1	4	18.027	1	21	334	354	UUCCACAGCUUUCUUGAACUU	.:: :.:::.::::::: ::.	GAGAUUAAGGAAGCUGUUGAG	Cleavage	| Artemisia annua peroxidase (prx2) mRNA, complete cds	1
miR396b-5p	gi|571033202|gb|KF309249.1	4	19.149	1	21	601	621	UUCCACAGCUUUCUUGAACUU	.:::.:::.:. .::::::.	CGGUUUAAGGAGAUUGUGGAG	Cleavage	| Artemisia annua CYP81B58 mRNA, complete cds	1
miR396b-5p	gi|146403787|gb|EF549580.1	4.5	14.47	1	21	767	787	UUCCACAGCUUUCUUGAACUU	: :::. ::::::.: ::::	AUGUUUUAGAAAGUUUUGGAU	Cleavage	| Artemisia annua putative 40S ribosomal protein S9 mRNA, complete cds	2
miR396b-5p	gi|524908345|gb|KC118526.1	4.5	18.441	1	21	282	302	UUCCACAGCUUUCUUGAACUU	: :.:.:::::. ::::.:	GCGAUUAGGAAAGUGGUGGGA	Cleavage	| Artemisia annua cultivar Iran #24 MYB-related transcription factor mRNA, complete cds	1
miR396b-5p	gi|571033200|gb|KF309248.1	5	12.22	1	21	649	669	UUCCACAGCUUUCUUGAACUU	:.::::: ::::::: : ::	AGGUUCAUGAAAGCUUUCGAU	Cleavage	| Artemisia annua CYP704A87 mRNA, complete cds	1
miR396b-5p	gi|146403787|gb|EF549580.1	5	20.616	1	21	204	224	UUCCACAGCUUUCUUGAACUU	: :: .:::.:::: ::::.	AUGUAAGAGAGAGCUCUGGAG	Cleavage	| Artemisia annua putative 40S ribosomal protein S9 mRNA, complete cds	2
miR396b-5p	gi|1535793537|gb|MH090672.1	5	16.291	1	21	2033	2053	UUCCACAGCUUUCUUGAACUU	:.: : : ::::::::: ::.	AGGAUGAUGAAAGCUGUAGAG	Cleavage	| UNVERIFIED: Artemisia annua SPB-box transcription factor SPL3-like mRNA, complete sequence	1
miR396b-5p	gi|1538946208|gb|MH734935.1	5	16.777	1	21	892	912	UUCCACAGCUUUCUUGAACUU	:: .::::::. :::::.	ACUUUGGAGAAAGUGGUGGAG	Cleavage	| Artemisia annua ABF3 mRNA, complete cds	1
miR396d	gi|1070586775|gb|KT726910.1	4	18.027	1	21	334	354	CUCCACGGCUUUCUUGAACUU	.:: :.:::.::::.:: :::	GAGAUUAAGGAAGCUGUUGAG	Cleavage	| Artemisia annua peroxidase (prx2) mRNA, complete cds	1
miR396d	gi|571033202|gb|KF309249.1	4	19.149	1	21	601	621	CUCCACGGCUUUCUUGAACUU	.:::.:::.:. ..::::::	CGGUUUAAGGAGAUUGUGGAG	Cleavage	| Artemisia annua CYP81B58 mRNA, complete cds	1
miR396d	gi|1538946208|gb|MH734935.1	4.5	16.777	1	21	892	912	CUCCACGGCUUUCUUGAACUU	:: .::::::. ::::::	ACUUUGGAGAAAGUGGUGGAG	Cleavage	| Artemisia annua ABF3 mRNA, complete cds	1
miR396d	gi|1391858778|gb|MF197860.1	4.5	14.126	1	21	770	790	CUCCACGGCUUUCUUGAACUU	: ::: :::::::::: ::	CAUUUCUUGAAAGCCGUGAAG	Cleavage	| Artemisia annua cytochrome P450 77A1 (CYP77A1) mRNA, complete cds	1
miR396d	gi|146403787|gb|EF549580.1	5	14.47	1	21	767	787	CUCCACGGCUUUCUUGAACUU	: :::. ::::::.. ::::	AUGUUUUAGAAAGUUUUGGAU	Cleavage	| Artemisia annua putative 40S ribosomal protein S9 mRNA, complete cds	2
miR396d	gi|146403787|gb|EF549580.1	5	20.616	1	21	204	224	CUCCACGGCUUUCUUGAACUU	: :: .:::.:::. :::::	AUGUAAGAGAGAGCUCUGGAG	Cleavage	| Artemisia annua putative 40S ribosomal protein S9 mRNA, complete cds	2
miR396d	gi|1535793537|gb|MH090672.1	5	16.291	1	21	2033	2053	CUCCACGGCUUUCUUGAACUU	:.: : : ::::::.:: :::	AGGAUGAUGAAAGCUGUAGAG	Cleavage	| UNVERIFIED: Artemisia annua SPB-box transcription factor SPL3-like mRNA, complete sequence	1
miR396e	gi|571033202|gb|KF309249.1	4	19.149	1	22	600	621	UUCCACAGCUUUCUUGAACUGU	::.:::.:::.:. .::::::.	ACGGUUUAAGGAGAUUGUGGAG	Cleavage	| Artemisia annua CYP81B58 mRNA, complete cds	1
miR396e	gi|1070586775|gb|KT726910.1	4	18.027	1	22	333	354	UUCCACAGCUUUCUUGAACUGU	:: :.:::.::::::: ::.	GGAGAUUAAGGAAGCUGUUGAG	Cleavage	| Artemisia annua peroxidase (prx2) mRNA, complete cds	1
miR396e	gi|146403787|gb|EF549580.1	4.5	14.47	1	22	766	787	UUCCACAGCUUUCUUGAACUGU	:::. ::::::.: ::::	UAUGUUUUAGAAAGUUUUGGAU	Cleavage	| Artemisia annua putative 40S ribosomal protein S9 mRNA, complete cds	2
miR396e	gi|524908345|gb|KC118526.1	4.5	18.441	1	22	281	302	UUCCACAGCUUUCUUGAACUGU	: :.:.:::::. ::::.:	AGCGAUUAGGAAAGUGGUGGGA	Cleavage	| Artemisia annua cultivar Iran #24 MYB-related transcription factor mRNA, complete cds	1
miR396e	gi|146403787|gb|EF549580.1	5	20.616	1	22	203	224	UUCCACAGCUUUCUUGAACUGU	:: .:::.:::: ::::.	GAUGUAAGAGAGAGCUCUGGAG	Cleavage	| Artemisia annua putative 40S ribosomal protein S9 mRNA, complete cds	2
miR396e	gi|571033200|gb|KF309248.1	5	12.22	1	22	648	669	UUCCACAGCUUUCUUGAACUGU	.::::: ::::::: : ::	UAGGUUCAUGAAAGCUUUCGAU	Cleavage	| Artemisia annua CYP704A87 mRNA, complete cds	1
miR396e	gi|1538946208|gb|MH734935.1	5	16.777	1	22	891	912	UUCCACAGCUUUCUUGAACUGU	:: .::::::. :::::.	UACUUUGGAGAAAGUGGUGGAG	Cleavage	| Artemisia annua ABF3 mRNA, complete cds	1
miR396e	gi|1535793537|gb|MH090672.1	5	16.291	1	22	2032	2053	UUCCACAGCUUUCUUGAACUGU	.: : : ::::::::: ::.	GAGGAUGAUGAAAGCUGUAGAG	Cleavage	| UNVERIFIED: Artemisia annua SPB-box transcription factor SPL3-like mRNA, complete sequence	1
miR396f	gi|571033202|gb|KF309249.1	4.5	19.149	1	21	601	621	UUCCACGGCUUUCUUGAACUG	:.:::.:::.:. ..:::::.	CGGUUUAAGGAGAUUGUGGAG	Cleavage	| Artemisia annua CYP81B58 mRNA, complete cds	1
miR396f	gi|1070586775|gb|KT726910.1	4.5	18.027	1	21	334	354	UUCCACGGCUUUCUUGAACUG	:: :.:::.::::.:: ::.	GAGAUUAAGGAAGCUGUUGAG	Cleavage	| Artemisia annua peroxidase (prx2) mRNA, complete cds	1
miR396f	gi|524908345|gb|KC118526.1	4.5	18.441	1	21	282	302	UUCCACGGCUUUCUUGAACUG	: :.:.:::::. ::::.:	GCGAUUAGGAAAGUGGUGGGA	Cleavage	| Artemisia annua cultivar Iran #24 MYB-related transcription factor mRNA, complete cds	1
miR396f	gi|9800655|gb|AF182287.2	5	23.11	1	21	1210	1230	UUCCACGGCUUUCUUGAACUG	:.:::::::::: :::	GCUAACGAGAAAGCCGUUGAA	Cleavage	| Artemisia annua 1-deoxy-D-xylulose-5-phosphate reductoisomerase (DXR1) mRNA, complete cds	1
miR396f	gi|1391858778|gb|MF197860.1	5	14.126	1	21	770	790	UUCCACGGCUUUCUUGAACUG	:: ::: :::::::::: :.	CAUUUCUUGAAAGCCGUGAAG	Cleavage	| Artemisia annua cytochrome P450 77A1 (CYP77A1) mRNA, complete cds	1
miR396f	gi|1070095925|gb|KT778821.1	5	19.621	1	21	968	988	UUCCACGGCUUUCUUGAACUG	.:::: : :.:::::::::	UAGUUGCUGCAGGCCGUGGAA	Cleavage	| Artemisia annua 4-(cytidine 5'-diphospho)-2-c-methyl-d-erythritol kinase 1 (CMK) mRNA, partial cds	1
miR396f	gi|1538946208|gb|MH734935.1	5	16.777	1	21	892	912	UUCCACGGCUUUCUUGAACUG	:: .::::::. :::::.	ACUUUGGAGAAAGUGGUGGAG	Cleavage	| Artemisia annua ABF3 mRNA, complete cds	1
miR396f	gi|146403787|gb|EF549580.1	5	14.47	1	21	767	787	UUCCACGGCUUUCUUGAACUG	:::. ::::::.. ::::	AUGUUUUAGAAAGUUUUGGAU	Cleavage	| Artemisia annua putative 40S ribosomal protein S9 mRNA, complete cds	1
miR396g-5p	gi|1070586775|gb|KT726910.1	4.5	18.027	1	21	334	354	UUCCACGGCUUUCUUGAACUU	.:: :.:::.::::.:: ::.	GAGAUUAAGGAAGCUGUUGAG	Cleavage	| Artemisia annua peroxidase (prx2) mRNA, complete cds	1
miR396g-5p	gi|571033202|gb|KF309249.1	4.5	19.149	1	21	601	621	UUCCACGGCUUUCUUGAACUU	.:::.:::.:. ..:::::.	CGGUUUAAGGAGAUUGUGGAG	Cleavage	| Artemisia annua CYP81B58 mRNA, complete cds	1
miR396g-5p	gi|524908345|gb|KC118526.1	4.5	18.441	1	21	282	302	UUCCACGGCUUUCUUGAACUU	: :.:.:::::. ::::.:	GCGAUUAGGAAAGUGGUGGGA	Cleavage	| Artemisia annua cultivar Iran #24 MYB-related transcription factor mRNA, complete cds	1
miR396g-5p	gi|9800655|gb|AF182287.2	5	23.11	1	21	1210	1230	UUCCACGGCUUUCUUGAACUU	:.:::::::::: :::	GCUAACGAGAAAGCCGUUGAA	Cleavage	| Artemisia annua 1-deoxy-D-xylulose-5-phosphate reductoisomerase (DXR1) mRNA, complete cds	1
miR396g-5p	gi|146403787|gb|EF549580.1	5	14.47	1	21	767	787	UUCCACGGCUUUCUUGAACUU	: :::. ::::::.. ::::	AUGUUUUAGAAAGUUUUGGAU	Cleavage	| Artemisia annua putative 40S ribosomal protein S9 mRNA, complete cds	1
miR396g-5p	gi|1538946208|gb|MH734935.1	5	16.777	1	21	892	912	UUCCACGGCUUUCUUGAACUU	:: .::::::. :::::.	ACUUUGGAGAAAGUGGUGGAG	Cleavage	| Artemisia annua ABF3 mRNA, complete cds	1
miR396g-5p	gi|1391858778|gb|MF197860.1	5	14.126	1	21	770	790	UUCCACGGCUUUCUUGAACUU	: ::: :::::::::: :.	CAUUUCUUGAAAGCCGUGAAG	Cleavage	| Artemisia annua cytochrome P450 77A1 (CYP77A1) mRNA, complete cds	1
miR396g-5p	gi|1070095925|gb|KT778821.1	5	19.621	1	21	968	988	UUCCACGGCUUUCUUGAACUU	:::: : :.:::::::::	UAGUUGCUGCAGGCCGUGGAA	Cleavage	| Artemisia annua 4-(cytidine 5'-diphospho)-2-c-methyl-d-erythritol kinase 1 (CMK) mRNA, partial cds	1
miR398	gi|284019003|gb|GQ924758.1	4	16.408	1	20	387	406	UGUGUUCUCAGGUCACCCCU	:::: ::::::::::....	AGGGCAGACCUGAGAAUGUG	Cleavage	| Artemisia annua cultivar Artemis KAKTUS 1 mRNA, partial cds	1
miR398a-3p	gi|284019003|gb|GQ924758.1	4	16.408	1	21	386	406	UGUGUUCUCAGGUCACCCCUU	::::: ::::::::::....	AAGGGCAGACCUGAGAAUGUG	Cleavage	| Artemisia annua cultivar Artemis KAKTUS 1 mRNA, partial cds	1
miR398b	gi|284019003|gb|GQ924758.1	4	16.408	1	21	386	406	UGUGUUCUCAGGUCGCCCCUG	:::: ::::::::::....	AAGGGCAGACCUGAGAAUGUG	Cleavage	| Artemisia annua cultivar Artemis KAKTUS 1 mRNA, partial cds	1
miR398b	gi|1127253115|gb|KU744600.1	5	17.791	1	21	550	570	UGUGUUCUCAGGUCGCCCCUG	:: ::: : :::::::.:.	UUGGAGCGCCAUGAGAACGCG	Translation	| Artemisia annua homeobox protein 7 (HD7) mRNA, complete cds	1
miR403-3p	gi|1150567316|gb|KX082975.1	4.5	15.054	1	21	2	22	UUAGAUUCACGCACAAACUCG	.::::: :::.: ::::.:..	UGAGUUCGUGUGAGAAUUUGG	Cleavage	| Artemisia annua NAC1 (NAC1) mRNA, complete cds	1
miR403-3p	gi|462650922|gb|JX241686.1	5	17.888	1	21	359	379	UUAGAUUCACGCACAAACUCG	::::: :::. :: ::.:::	GGAGUUGGUGUCUGUAUUUAA	Translation	| Artemisia annua TTG1-like protein mRNA, complete cds	1
miR403a	gi|308190431|gb|GU318226.1	5	19.717	1	21	351	371	UAGCCGUAAACGAUGGAUACU	.::.:.:: ::::::.::. :	GGUGUUCACCGUUUAUGGUGA	Cleavage	| Artemisia annua cytochrome P450 mono-oxygenase (cyp02) mRNA, complete cds	1
miR5083	gi|308190463|gb|GU318242.1	3.5	15.094	1	20	362	381	AGACUACAAUUAUCUGAUCA	:.::.::::::::::.:	UUUUUAGGUAAUUGUAGUUU	Cleavage	| Artemisia annua cytochrome P450 mono-oxygenase (cyp09a) mRNA, partial cds	1
miR5083	gi|1150567316|gb|KX082975.1	5	12.248	1	20	442	461	AGACUACAAUUAUCUGAUCA	:.:.::::.:::: . :::	AGGUUAGAUGAUUGGGUUCU	Cleavage	| Artemisia annua NAC1 (NAC1) mRNA, complete cds	1
miR5083	gi|1122823034|gb|DQ370065.2	5	13.213	1	20	1916	1935	AGACUACAAUUAUCUGAUCA	:::. :::.:: ::::::	AGAUUCGAUGAUGAUAGUCU	Cleavage	| Artemisia annua putative heme-binding cytochrome P450 mRNA, complete cds	1
miR6111-5p	gi|308190453|gb|GU318237.1	3.5	13.41	1	22	377	398	UCUUUAUGUCACGAUGUAUGAC	: :::.::.::: .::.::::	AUGAUAUAUUGUGCUAUGAAGA	Cleavage	| Artemisia annua cytochrome P450 mono-oxygenase (cyp12a) mRNA, partial cds	1
miR6111-5p	gi|110227021|gb|DQ666334.1	5	12.176	1	22	892	913	UCUUUAUGUCACGAUGUAUGAC	:.. : :.::::.::.::::	CUUGAAGCUUGUGAUAUGAAGA	Cleavage	| Artemisia annua isopenteyl diphosphate isomerase mRNA, complete cds	1
miR6111-5p	gi|571033206|gb|KF309251.1	5	14.843	1	22	775	796	UCUUUAUGUCACGAUGUAUGAC	::.: :.::::.. :.:::	CAAAUGCUUUGUGAUGAAGAGA	Cleavage	| Artemisia annua CYP716A14v2 mRNA, complete cds	1
miR858b	gi|462650999|gb|JX241689.1	2.5	13.566	1	21	357	377	UUCGUUGUCUGUUCGACCUUG	: ::: :::::::.::::::	CCAGGGAGAACAGAUAACGAA	Cleavage	| Artemisia annua R2R3MYB-like protein 1 mRNA, complete cds	1
miR858b	gi|7381216|gb|AF138959.1	3	16.193	1	21	111	131	UUCGUUGUCUGUUCGACCUUG	..::: :::::::.:..:::	AGGGGUGGAACAGAUAGUGAA	Cleavage	| Artemisia annua amorpha-4,11-diene synthase mRNA, complete cds	1
miR858b	gi|524908506|gb|KC118530.1	3	14.433	1	21	289	309	UUCGUUGUCUGUUCGACCUUG	: ::: :::::::.:::::.	CCAGGGAGAACAGAUAACGAG	Cleavage	| Artemisia annua cultivar Chongqing MYB transcription factor mRNA, complete cds	1
miR858b	gi|462651021|gb|JX241690.1	4	15.261	1	21	460	480	UUCGUUGUCUGUUCGACCUUG	: ::: :::: ::::::::.	CCAGGAAGAACUGACAACGAG	Translation	| Artemisia annua R2R3MYB-like protein 2 transcription factor mRNA, complete cds	1
miR858b	gi|462650974|gb|JX241688.1	5	14.819	1	21	489	508	UUCGUUGUCUGUUCGACCUUG	::::: :.:::::.::.::.	CAAGGA-GGACAGAUAAUGAG	Cleavage	| Artemisia annua MIXTA-like2 transcription factor mRNA, complete cds	1

## Sheet: Table S5
Table S5: Predicted targets of novel miRNAs
miRNA_Acc.	Target_Acc.	Expectation	UPE$	miRNA_start	miRNA_end	Target_start	Target_end	miRNA_aligned_fragment	Target_aligned_fragment	Inhibition	Target_Desc.	Multiplicity
miRn-1	gi|301072247|gb|GU253890.1	4.5	-1	1	24	811	834	AACCGAGUGUCGGUUGGAUCAAGC	GUGUCCUCAACCCGGCAUUUGGUU	Cleavage	| Artemisia annua alcohol dehydrogenase (Adh2) mRNA, complete cds	1
miRn-1	gi|385286734|gb|JF940503.1	4.5	-1	1	24	611	634	AACCGAGUGUCGGUUGGAUCAAGC	UUUUAAUGCAAUUGACAUGUGGUU	Cleavage	| Artemisia annua clone a chrysanthemyl diphosphate synthase (CDS) gene, exons 5 through 9 and partial cds	1
miRn-1	gi|700258310|gb|KM400129.1	5	-1	1	24	253	277	AACCGAGUGUCGGUU-GGAUCAAGC	AUACGAUCUGAACUGAUACUUGGUA	Cleavage	| Artemisia annua ankyrin repeat family protein mRNA, partial cds	1
miRn-10	gi|408784808|gb|JQ513909.1	4.5	-1	1	22	775	796	GAUACGUUGCUUGAGAAUUGGC	AGAAAAUCUCAACCAACUUAUU	Translation	| Artemisia annua ERF1 gene, promoter region	1
miRn-10	gi|700253465|gb|KM397690.1	4.5	-1	1	22	498	519	GAUACGUUGCUUGAGAAUUGGC	UGAAAUUUUCAGGCAACAGAUU	Cleavage	| Artemisia annua pseudouridine synthase family protein mRNA, partial cds	1
miRn-11	gi|297242400|gb|HM048927.1	4	-1	1	19	467	485	AACCUGUUUAACUCGUGUA	AAGAUCAGUUAAGCAGGUU	Cleavage	| Artemisia annua amorpha-4,11-diene monooxygenase (CYP71AV1) gene, 5' UTR and partial cds	1
miRn-13	gi|558509694|gb|KC477937.1	4	-1	1	21	238	258	CUGCUCACCGCUCACAGCUUC	GGAGCAGUAAGCUGUGAGCAG	Cleavage	| Artemisia annua allene oxide cyclase (AOC) gene, promoter region	1
miRn-13	gi|700255622|gb|KM398773.1	4.5	-1	1	21	106	126	CUGCUCACCGCUCACAGCUUC	GUUGCUGUGGGUGCUGAGUGG	Cleavage	| Artemisia annua translation initiation factor 2 mRNA, partial cds	1
miRn-13	gi|684782486|gb|KJ996011.1	5	-1	1	21	714	734	CUGCUCACCGCUCACAGCUUC	GAGGUUGUGAGUGGAGGGCGU	Cleavage	| Artemisia annua salicylic acid carboxy methyl transferase (SAMT) mRNA, complete cds	1
miRn-16	gi|571033208|gb|KF309252.1	5	-1	1	21	956	976	CAUAUCACAGUAACUCGUGCU	UCCAAGAUUUGUUGUGGGAUG	Cleavage	| Artemisia annua OSC2 mRNA, complete cds	1
miRn-17	gi|297242400|gb|HM048927.1	4.5	-1	1	22	510	531	AUAUUAUUGGAGUGAUCGUGUG	AGUAGUAUCACUUUAAUACUAU	Cleavage	| Artemisia annua amorpha-4,11-diene monooxygenase (CYP71AV1) gene, 5' UTR and partial cds	1
miRn-17	gi|1016841779|gb|KT947117.1	5	-1	1	22	1426	1447	AUAUUAUUGGAGUGAUCGUGUG	UACACCAACACUCCAAGAGUAC	Cleavage	| Artemisia annua terpene synthase 7 (TPS7) mRNA, complete cds	1
miRn-17	gi|152032039|gb|EF683591.1	5	-1	1	22	339	359	AUAUUAUUGGAGUGAUCGUGUG	AAAAUGA-CAUUCUAAUAAUGG	Cleavage	| Artemisia annua isolate AABADH betaine aldehyde dehydrogenase (BADH) gene, partial cds	1
miRn-17	gi|545283782|gb|KC347593.1	5	-1	1	22	884	904	AUAUUAUUGGAGUGAUCGUGUG	GUGACUAUCACUCUAA-AAUGU	Cleavage	| Artemisia annua aldehyde reductase (DBR2) gene, promoter region	1
miRn-17	gi|700253677|gb|KM397797.1	5	-1	1	22	416	437	AUAUUAUUGGAGUGAUCGUGUG	CGGGUUAUCAUGCUGAUAAUAU	Translation	| Artemisia annua homoserine kinase mRNA, partial cds	1
miRn-18	gi|284019003|gb|GQ924758.1	4.5	-1	1	22	1554	1575	UUAUGAGGUUAUCCACUUGGGC	UAUUAAGUUGAUGACUUAAUGA	Cleavage	| Artemisia annua cultivar Artemis KAKTUS 1 mRNA, partial cds	1
miRn-18	gi|110084248|gb|DQ667170.1	5	-1	1	22	1041	1061	UUAUGAGGUUAUCCACUUGGGC	AUUUAA-UCGAUAACCUUGUAG	Cleavage	| Artemisia annua P450 monooxygenase (CYP71) gene, complete cds	1
miRn-18	gi|182382497|gb|EU563939.1	5	-1	1	22	16	37	UUAUGAGGUUAUCCACUUGGGC	CAGGAAGUUGAUAGUUUUAUAU	Cleavage	| Artemisia annua beta-amyrin synthase (BAS) mRNA, complete cds	1
miRn-18	gi|376008197|gb|JQ007594.1	5	-1	1	22	483	504	UUAUGAGGUUAUCCACUUGGGC	AAACAGGAUGAUAGCCAUAUAA	Cleavage	| Artemisia annua amorpha-4,11-diene-12-hydroxylase (CYP71AV1) gene, promoter region and partial cds	1
miRn-2	gi|319718134|gb|FJ982286.1	4.5	-1	1	22	454	475	UUUUGAUCAUCGUCGCGUGUGC	AAUCAUGGGAUGAUGAUGGAAG	Cleavage	| Artemisia annua GAGA-binding transcriptional activator (BBR/BPC2) mRNA, complete cds	1
miRn-2	gi|13113759|gb|AF304444.2	5	-1	1	22	532	553	UUUUGAUCAUCGUCGCGUGUGC	ACUUGAGUGACGAUGUUCAAGG	Cleavage	| Artemisia annua sesquiterpene cyclase mRNA, complete cds	1
miRn-20	gi|1022769|gb|U36376.1|AAU36376	3.5	-1	1	22	533	554	UAGAGGGUGUUUGGGAUUGCUU	GUUGAAUUCCAAACAGCCUCUG	Cleavage	Artemisia annua farnesyl diphosphate synthase (fps1) mRNA, complete cds	1
miRn-20	gi|118640740|gb|EF104642.1	4.5	-1	1	22	4949	4970	UAGAGGGUGUUUGGGAUUGCUU	AUACAAUAUUAAAGACUCUUUA	Cleavage	| Artemisia annua cytochrome P450 reductase (CPR) gene, complete cds	1
miRn-20	gi|385286734|gb|JF940503.1	4.5	-1	1	22	315	336	UAGAGGGUGUUUGGGAUUGCUU	ACUGAAUUUCAAACAAUCUCUG	Cleavage	| Artemisia annua clone a chrysanthemyl diphosphate synthase (CDS) gene, exons 5 through 9 and partial cds	1
miRn-20	gi|308190433|gb|GU318227.1	5	-1	1	22	35	56	UAGAGGGUGUUUGGGAUUGCUU	UUCCAAUCCUAUAUCUCCUUUA	Translation	| Artemisia annua cytochrome P450 mono-oxygenase (cyp04) mRNA, complete cds	1
miRn-20	gi|353334517|gb|JN162091.1	5	-1	1	22	26	46	UAGAGGGUGUUUGGGAUUGCUU	UUUCAAUUCUAA-UACCCUUUA	Translation	| Artemisia annua AP2/ERF transcription factor (ERF1) mRNA, complete cds	1
miRn-20	gi|5007035|gb|AF149257.1	5	-1	1	22	355	376	UAGAGGGUGUUUGGGAUUGCUU	GUUGAAUUCCAAACAGCAUCUG	Cleavage	| Artemisia annua farnesyl diphosphate synthase gene, partial cds	1
miRn-20	gi|6469615|gb|AF154124.1	5	-1	1	22	184	205	UAGAGGGUGUUUGGGAUUGCUU	GAUCAUAUUCAAUCACUCUCUA	Translation	| Artemisia annua (3R)-linalool synthase (QH5) mRNA, complete cds	1
miRn-20	gi|756179518|gb|KJ651997.1	5	-1	1	22	384	405	UAGAGGGUGUUUGGGAUUGCUU	UUGUGGUUCCGGGUACCCUUUG	Cleavage	| Artemisia annua DELLA2 protein mRNA, complete cds	1
miRn-20	gi|8000867|gb|AF182286.2	5	-1	1	22	100	121	UAGAGGGUGUUUGGGAUUGCUU	AAUUCGUCACAAAAACCCUUUA	Cleavage	| Artemisia annua 1-deoxy-D-xylulose-5-phosphate synthase (DXS1) mRNA, partial cds	1
miRn-23	gi|10696991|emb|AJ276412.1	5	-1	1	22	60	81	UUGAACCAAUCCGACGUGUACU	AAAGCACUUCGCUUUGGUUCAG	Translation	| Artemisia annua partial gASC21 gene for putative sesquiterpene cyclase, exons 1-3	1
miRn-23	gi|298108802|gb|GU299481.1	5	-1	1	22	1228	1249	UUGAACCAAUCCGACGUGUACU	ACAAUACUUUGAAUUUGUUCAA	Translation	| Artemisia annua WRKY3 transcription factor mRNA, complete cds	1
miRn-23	gi|397771301|gb|JN594506.1	5	-1	1	22	1259	1280	UUGAACCAAUCCGACGUGUACU	AAGGCACGAGGGAUGGGUUUAA	Cleavage	| Artemisia annua cytochrome P450 mono-oxygenase (CYP05) mRNA, complete cds	1
miRn-24	gi|461488563|gb|JX142414.1	5	-1	1	21	1675	1695	UAAUAAAACGAGAGAGAACUA	AUAUUAACUUUCUUUUUAUUA	Cleavage	| Artemisia annua WRKY-like transcription factor gene, promoter region	1
miRn-24	gi|931173742|dbj|DI478747.1	5	-1	1	21	16	36	UAAUAAAACGAGAGAGAACUA	AUGUUGUUGUUCGUUUUCUUA	Cleavage	| KR 1020140127227-A/27: DITERPENE PRODUCTION	1
miRn-25	gi|110227021|gb|DQ666334.1	5	-1	1	22	525	546	UGUCCCAGGGUGACUGUUUACU	UGAGGAGAAUUACCUUGGGGUA	Cleavage	| Artemisia annua isopenteyl diphosphate isomerase mRNA, complete cds	1
miRn-24	gi|284055815|gb|GQ996728.1	5	-1	1	22	1046	1067	UGUCCCAGGGUGACUGUUUACU	AGUGGACACUUAAUUUGGGACA	Translation	| Artemisia annua cultivar C1 more axillary branching 3 (Max3) gene, complete cds	1
miRn-25	gi|308190431|gb|GU318226.1	5	-1	1	22	1329	1350	UGUCCCAGGGUGACUGUUUACU	GAGGAGGAGUUGUCCUGGGAUU	Cleavage	| Artemisia annua cytochrome P450 mono-oxygenase (cyp02) mRNA, complete cds	1
miRn-26	gi|314913783|gb|GU294841.1	4.5	-1	1	21	196	216	GUUUUUGACCUGUUCUUUGUU	CUCAAAGAGGAAGUCAAAAAA	Translation	| Artemisia annua E-beta-farnesene synthase 2 (betaFS2) mRNA, complete cds	1
miRn-26	gi|1001822601|dbj|AB926434.1	5	-1	1	21	229	249	GUUUUUGACCUGUUCUUUGUU	ACUAAGGAACAAGUCGAGGGU	Translation	| Artemisia annua DBR2 mRNA for artemisinic aldehyde reductase, complete cds	1
miRn-26	gi|154721457|gb|EU041700.1	5	-1	1	21	241	261	GUUUUUGACCUGUUCUUUGUU	AAUAAUGAACAGGAAAAAAAU	Cleavage	| Artemisia annua sesquiterpene synthase (SesTA8) gene, partial cds	1
miRn-26	gi|269308671|gb|GU167953.1	5	-1	1	21	253	273	GUUUUUGACCUGUUCUUUGUU	GUCGAAUUACAGUUCAAAAAA	Cleavage	| Artemisia annua broad substrate reductase/dehydrogenase (RED1) mRNA, complete cds	1
miRn-26	gi|314913781|gb|GU294840.1	5	-1	1	21	193	213	GUUUUUGACCUGUUCUUUGUU	CUCAAAGAGGAAGUCAAGAAA	Translation	| Artemisia annua E-beta-farnesene synthase 1 (betaFS1) mRNA, complete cds	1
miRn-26	gi|571033204|gb|KF309250.1	5	-1	1	21	184	204	GUUUUUGACCUGUUCUUUGUU	AUCAACGAACGGAUCGAGAAA	Cleavage	| Artemisia annua CYP716D22 mRNA, complete cds	1
miRn-26	gi|858945875|gb|KP119607.1	5	-1	1	21	586	606	GUUUUUGACCUGUUCUUUGUU	UACAAAGGAGAGGUUAAUAAA	Cleavage	| Artemisia annua MYC2 transcription factor mRNA, complete cds	1
miRn-28	gi|284019005|gb|GQ924759.1	4.5	-1	1	20	385	403	UAUCUGGGGAAUAAGCAUCG	AGAU-CUAAUUCUCCAGAUG	Cleavage	| Artemisia annua cultivar Artemis KAKTUS 2 mRNA, partial cds	1
miRn-28	gi|756179520|gb|KJ651998.1	4.5	-1	1	20	321	340	UAUCUGGGGAAUAAGCAUCG	UGGUGAAUGUUCCUCGGGUA	Cleavage	| Artemisia annua DELLA3 protein mRNA, complete cds	1
miRn-29	gi|223049437|gb|FJ613423.1	5	-1	1	22	1593	1614	UAAGCGACACACGAUGCUUCGA	AAUAAUUAUCGGGUUUCGUUUA	Translation	| Artemisia annua voucher Huayang2 amorpha-4,11-diene synthase gene, promoter region and partial cds	1
miRn-29	gi|407361860|gb|JX409873.1	5	-1	1	22	1598	1619	UAAGCGACACACGAUGCUUCGA	AACAAUUAUCGGGUUUCGUUUA	Translation	| Artemisia annua amorpha-4,11-diene synthase gene, promoter region and 5' UTR	1
miRn-29	gi|432332465|gb|JQ797712.1	5	-1	1	22	286	307	UAAGCGACACACGAUGCUUCGA	AAACACCAACGUGUGUGGCUUG	Cleavage	| Artemisia annua ethylene-responsive transcription factor 7 (ERF7) mRNA, complete cds	1
miRn-3	gi|298108802|gb|GU299481.1	3.5	-1	1	22	525	546	UUUAGUUAAGAGGCUCGUAGAC	CGAUACCGGCCUCUUGGUUAAG	Cleavage	| Artemisia annua WRKY3 transcription factor mRNA, complete cds	1
miRn-3	gi|545910917|gb|KF290563.1	4.5	-1	1	22	604	625	UUUAGUUAAGAGGCUCGUAGAC	UUUGACGAGGCUUUUAACUACA	Cleavage	| Artemisia annua double bond reductase mRNA, complete cds	1
miRn-3	gi|10696989|emb|AJ271793.1	5	-1	1	22	896	917	UUUAGUUAAGAGGCUCGUAGAC	AGCUAGGAUCUUUUUAGCAAAA	Cleavage	| Artemisia annua mRNA for putative sesquiterpene cyclase (cASC34 gene)	1
miRn-32	gi|264688599|gb|GQ468551.1	5	-1	1	21	720	740	AAUGGGCGAAAGCCUGACGGG	CUCGUUUGGUUUUCGCUGAUG	Cleavage	| Artemisia annua putative HMG-CoA synthase 2 (HMGS2) mRNA, partial cds	1
miRn-32	gi|314913789|gb|GU294844.1	5	-1	1	21	184	204	AAUGGGCGAAAGCCUGACGGG	UUCAUUGGUUUUUUGUCCAUU	Cleavage	| Artemisia annua E-beta-farnesene synthase 4 (betaFS4) gene, complete cds	1
miRn-32	gi|931173742|dbj|DI478747.1	5	-1	1	21	10	30	AAUGGGCGAAAGCCUGACGGG	ACCGUCAUGUUGUUGUUCGUU	Translation	| KR 1020140127227-A/27: DITERPENE PRODUCTION	1
miRn-34	gi|5712671|gb|AF142473.1	3.5	-1	1	22	1539	1560	UCUGUGCAUCCAUCUUUGAUAU	GAGUCAAGGGUGCGUGCAUAGA	Translation	| Artemisia annua HMG-CoA reductase (HMGR1) mRNA, complete cds	1
miRn-34	gi|14279757|gb|AF276072.1	5	-1	1	22	1253	1274	UCUGUGCAUCCAUCUUUGAUAU	GGUUCAAUGAUGGAUACACACC	Cleavage	| Artemisia annua (-)-beta-pinene synthase (QH6) mRNA, complete cds	1
miRn-34	gi|15080760|gb|AF302464.2	5	-1	1	22	78	99	UCUGUGCAUCCAUCUUUGAUAU	AAGUUGAAAAUGGCUGCAAAGA	Cleavage	| Artemisia annua squalene synthase mRNA, complete cds	1
miRn-34	gi|432332465|gb|JQ797712.1	5	-1	1	22	115	136	UCUGUGCAUCCAUCUUUGAUAU	ACCUCAACGGUGGUUGCACCGG	Cleavage	| Artemisia annua ethylene-responsive transcription factor 7 (ERF7) mRNA, complete cds	1
miRn-35	gi|167987428|gb|EU330197.1	3.5	-1	1	22	1812	1833	UCCGUUUCCAAACCAUGAAAGU	UGGUUCAUGGUAUGGAAACUGG	Translation	| Artemisia annua beta-amyrin synthase (BAS) mRNA, complete cds	1
miRn-36	gi|146403795|gb|EF549584.1	4	-1	1	20	73	92	ACCUUUUGAGUUGCUGUGGG	ACCGCAGCACCUAAGAAGGU	Translation	| Artemisia annua chloroplast light-harvesting chlorophyll a/b-binding protein mRNA, partial cds; nuclear gene for chloroplast product	1
miRn-36	gi|152032039|gb|EF683591.1	4	-1	1	20	420	439	ACCUUUUGAGUUGCUGUGGG	ACUGCUGCAGCUCAAAAUGU	Cleavage	| Artemisia annua isolate AABADH betaine aldehyde dehydrogenase (BADH) gene, partial cds	1
miRn-36	gi|118640740|gb|EF104642.1	5	-1	1	20	4202	4221	ACCUUUUGAGUUGCUGUGGG	CACAAGAUGACUCAGAAGGU	Cleavage	| Artemisia annua cytochrome P450 reductase (CPR) gene, complete cds	1
miRn-36	gi|308190439|gb|GU318230.1	5	-1	1	20	985	1004	ACCUUUUGAGUUGCUGUGGG	CCCGAAAUAUUUCAAAAGGU	Translation	| Artemisia annua cytochrome P450 mono-oxygenase (cyp07) mRNA, complete cds	1
miRn-36	gi|308190455|gb|GU318238.1	5	-1	1	20	188	206	ACCUUUUGAGUUGCUGUGGG	GCCA-AAUAACUCAAAAGUU	Cleavage	| Artemisia annua cytochrome P450 mono-oxygenase (cyp14a) mRNA, partial cds	1
miRn-37	gi|146403795|gb|EF549584.1	4	-1	1	22	71	92	ACCUUUUGAGUUGCUGUGGGAG	AAACCGCAGCACCUAAGAAGGU	Translation	| Artemisia annua chloroplast light-harvesting chlorophyll a/b-binding protein mRNA, partial cds; nuclear gene for chloroplast product	1
miRn-37	gi|152032039|gb|EF683591.1	4	-1	1	22	418	439	ACCUUUUGAGUUGCUGUGGGAG	UGACUGCUGCAGCUCAAAAUGU	Cleavage	| Artemisia annua isolate AABADH betaine aldehyde dehydrogenase (BADH) gene, partial cds	1
miRn-37	gi|118640740|gb|EF104642.1	5	-1	1	22	4200	4221	ACCUUUUGAGUUGCUGUGGGAG	AACACAAGAUGACUCAGAAGGU	Cleavage	| Artemisia annua cytochrome P450 reductase (CPR) gene, complete cds	1
miRn-37	gi|308190439|gb|GU318230.1	5	-1	1	22	983	1004	ACCUUUUGAGUUGCUGUGGGAG	AGCCCGAAAUAUUUCAAAAGGU	Translation	| Artemisia annua cytochrome P450 mono-oxygenase (cyp07) mRNA, complete cds	1
miRn-37	gi|308190455|gb|GU318238.1	5	-1	1	22	186	206	ACCUUUUGAGUUGCUGUGGGAG	ACGCCA-AAUAACUCAAAAGUU	Cleavage	| Artemisia annua cytochrome P450 mono-oxygenase (cyp14a) mRNA, partial cds	1
miRn-38	gi|308190441|gb|GU318231.1	5	-1	1	22	125	146	CCGAGUGUCGGUUGGAUCAAGC	AUGUGGUUCACUUGACACUUGC	Cleavage	| Artemisia annua cytochrome P450 mono-oxygenase (cyp22a) mRNA, partial cds	1
miRn-39	gi|297242400|gb|HM048927.1	4.5	-1	1	22	511	532	UAUAUUAUUGGAGUGAUCGUGU	GUAGUAUCACUUUAAUACUAUA	Cleavage	| Artemisia annua amorpha-4,11-diene monooxygenase (CYP71AV1) gene, 5' UTR and partial cds	1
miRn-39	gi|1001822601|dbj|AB926434.1	5	-1	1	22	708	729	UAUAUUAUUGGAGUGAUCGUGU	AAUCGAUCACUUAGAUGCUAUG	Translation	| Artemisia annua DBR2 mRNA for artemisinic aldehyde reductase, complete cds	1
miRn-39	gi|353334517|gb|JN162091.1	5	-1	1	22	213	234	UAUAUUAUUGGAGUGAUCGUGU	AGUUGAUGACUCUGAAGAUAUG	Cleavage	| Artemisia annua AP2/ERF transcription factor (ERF1) mRNA, complete cds	1
miRn-39	gi|700255512|gb|KM398718.1	5	-1	1	22	246	267	UAUAUUAUUGGAGUGAUCGUGU	CAUUGUUGAUUCUGAUAAUGUG	Cleavage	| Artemisia annua galactose mutarotase-like superfamily protein mRNA, partial cds	1
miRn-39	gi|1016841781|gb|KT947118.1	5	-1	1	24	1648	1671	AGGGAAUCCGUUGAGUUCUUACGC	GAGGGAGGUCCCAAUGGAUUUACU	Cleavage	| Artemisia annua terpene synthase 8 (TPS8) mRNA, complete cds	1
miRn-39	gi|171740838|gb|EU417964.1	5	-1	1	24	783	805	AGGGAAUCCGUUGAGUUCUUACGC	AUGCAAGAA-UUAGCGGAUUCGUU	Cleavage	| Artemisia annua cinnamyl alcohol dehydrogenase (CAD) mRNA, complete cds	1
miRn-40	gi|154721453|gb|EU041698.1	5	-1	1	20	339	358	GAUACUUGGGCUCCGGGAGG	GUUCUUUGAGCCUAAAUAUU	Cleavage	| Artemisia annua sesquiterpene synthase (SesTA15) gene, partial cds	1
miRn-41	gi|571033200|gb|KF309248.1	4.5	-1	1	20	248	267	GAGUGUCGGUUGGAUCAAGC	GCUUCAUCGAACUGACACAC	Cleavage	| Artemisia annua CYP704A87 mRNA, complete cds	1
miRn-41	gi|931173822|dbj|DI478827.1	4.5	-1	1	20	427	446	GAGUGUCGGUUGGAUCAAGC	GCUCUGUCCAACCGAUACAC	Cleavage	| KR 1020140127227-A/164: DITERPENE PRODUCTION	1
miRn-41	gi|284019003|gb|GQ924758.1	5	-1	1	20	623	642	GAGUGUCGGUUGGAUCAAGC	GCUUGAUUUAAUGGAUGUUU	Cleavage	| Artemisia annua cultivar Artemis KAKTUS 1 mRNA, partial cds	1
miRn-41	gi|308190443|gb|GU318232.1	5	-1	1	20	117	136	GAGUGUCGGUUGGAUCAAGC	ACCUGACCCGACUGAGACUU	Cleavage	| Artemisia annua cytochrome P450 mono-oxygenase (cyp20a) mRNA, partial cds	1
miRn-41	gi|524908633|gb|KC118533.1	5	-1	1	20	522	541	GAGUGUCGGUUGGAUCAAGC	UCUUGAUCUUCUUGAUACUC	Translation	| Artemisia annua cultivar Anamed 1-deoxy-D-xylulose-5-phosphate synthase (DXS) gene, promoter region	1
miRn-41	gi|700257654|gb|KM399801.1	5	-1	1	20	189	208	GAGUGUCGGUUGGAUCAAGC	AUUGGCUCCAGCUGACUCUC	Cleavage	| Artemisia annua pectin lyase-like superfamily protein mRNA, partial cds	1
miRn-41	gi|86279653|gb|DQ363133.1	5	-1	1	20	522	541	GAGUGUCGGUUGGAUCAAGC	GCUUUAUCUAAUCGGUAUAC	Cleavage	| Artemisia annua putative taxane 13-alpha-hydroxylase cytochrome P450 mRNA, complete cds	1
miRn-41	gi|858945875|gb|KP119607.1	4	-1	1	20	2072	2091	AAAUCGGCUAAUCAUUGUGU	UUAAAAUGGGUAGUCGAUUU	Translation	| Artemisia annua MYC2 transcription factor mRNA, complete cds	1
miRn-7	gi|524908469|gb|KC118529.1	4.5	-1	1	22	1185	1206	UUCGGCCAGGAAAAAAAACGUG	GAAAUUUUUUUUUUUGUUUGAA	Cleavage	| Artemisia annua cultivar Iran #24 artemisinic aldehyde delta11(13) reductase (DBR2) gene, promoter region	1
miRn-8	gi|118640740|gb|EF104642.1	4.5	-1	1	24	1721	1744	CCUUUUUGUAGUGAACUAGAAAAU	UCAUCACACUUCAUUACGAAGAGG	Cleavage	| Artemisia annua cytochrome P450 reductase (CPR) gene, complete cds	1
miRn-8	gi|264688591|gb|GQ468547.1	5	-1	1	24	323	346	CCUUUUUGUAGUGAACUAGAAAAU	UGUCACUAUUUCACAACAACAAGU	Translation	| Artemisia annua putative aintegumenta (ANT) mRNA, partial cds	1
miRn-8	gi|465828271|gb|JX846611.1	5	-1	1	24	279	302	CCUUUUUGUAGUGAACUAGAAAAU	CCGACCUAAUUCGUUAUUGAGAGG	Cleavage	| Artemisia annua cultivar CIM-Arogya peroxidase (prx) mRNA, complete cds	1
miRn-9	gi|756179518|gb|KJ651997.1	4.5	-1	1	22	430	451	UGACUACGUCCCUGCCCUUUGU	GUGGAGGGGAGUGGUGUGGUCA	Translation	| Artemisia annua DELLA2 protein mRNA, complete cds	1

## Sheet: Table S6
Table S6:Sequences of primers used in the study
miRNA	Forward Primer Sequence			Stem-loop Primer Sequence
miR396a-3p	GTCGG GTTCAAGCAAGCTGT			GTCGTATCCAGTGCAGGGTCCGAGGTATTCGCACTGGATACGACTTTCCC
miR172	CGGCGGCAGAATCTTGATGATG			GTCGTATCCAGTGCAGGGTCCGAGGTATTCGCACTGGATACGACATGCAG
miR166i	GACGGTTGGACCAGGCTTCA			GTCGTATCCAGTGCAGGGTCCGAGGTATTCGCACTGGATACGACGGGGAA
miR396	AACCGCTTCCACAGCTTTCTT			GTCGTATCCAGTGCAGGGTCCGAGGTATTCGCACTGGATACGACCAGTTC
miR395	ATACGCCTGAAGTGTTTGGGG			GTCGTATCCAGTGCAGGGTCCGAGGTATTCGCACTGGATACGACGAGTTC
miR159	GCCGTTTGGATTGAAGGGA			GTCGTATCCAGTGCAGGGTCCGAGGTATTCGCACTGGATACGACTAGAGC
miR858	TTCGTTGTCTGTTCG			GTCGTATCCAGTGCAGGGTCCGAGGTATTCGCACTGGATACGACCAAGGT
miR5083	GCCGGCAGACTACAATTATC			GTCGTATCCAGTGCAGGGTCCGAGGTATTCGCACTGGATACGACTGATCA
miRn-7	CGGTTCGGCCAGGAAAAAA			GTCGTATCCAGTGCAGGGTCCGAGGTATTCGCACTGGATACGACCACGTT
miRn-10	CCGCGGATACGTTGCTTGAGA			GTCGTATCCAGTGCAGGGTCCGAGGTATTCGCACTGGATACGACGCCAAT
miRn-11	CGGCGGGCTTAAATGGGTTAGA			GTCGTATCCAGTGCAGGGTCCGAGGTATTCGCACTGGATACGACGACCCG
miRn-18	CGGGTTATGAGGTTATCCAC			GTCGTATCCAGTGCAGGGTCCGAGGTATTCGCACTGGATACGACGCCCAA
miRn-24	GCGCCGGGTACTTGCTGTTTT			GTCGTATCCAGTGCAGGGTCCGAGGTATTCGCACTGGATACGACGAAAAT
miRn-26	CCGCGCGTTTTTGACCTGTTC			GTCGTATCCAGTGCAGGGTCCGAGGTATTCGCACTGGATACGACAACAAA
miRn-29	GGTAAGCGACACACGATG			GTCGTATCCAGTGCAGGGTCCGAGGTATTCGCACTGGATACGACTCGAAG
U6	GGAACGATACAGAGAAGATTAGCA			GTGCAGGGTCCGAGGTTTTGGACCATTTCTCGAT
Universal reverse primer				GTGCAGGGTCCGAGGT
gene	forward primer			reverse primer
Actin	TTG ACT ATG AGC AGG AGC			CAGCTTCCATTCCGATCA
ADS	GGGAGATCAGGTTCTCATCTATGAA			CTTTTAGTAGTTGCCGCACTTCTT
CPR	ACGTTTGCAGCCGAGATAC			CTGGCTTTCTGTCATAGGCA
CYP71AV1	CGAGACTTTAACTGGTGAGATTGT			CGAAGCGACTGATATGACTTTACT
DBR2	GGTTACACGGCTGATGGT			GCG ACC AAA TCA GCA TCC
ERF1	CCGAACCACCAACATCATCA			CGG TTC TGT CGT GGT TGA C
MYB1	GACCAGTTTTCAGGTTTCCTAG			GGTTGGCTTTCATTTCCAACTA
NAC1	CCATCATCAGTGCCACATCA			GGGAAAGGGTCAATGTAGTT
